# Supplementary material for: Highly Selective Electrosynthesis of 1H-1-Hydroxyquinol-4-ones–Synthetic Access to Versatile Natural Antibiotics
Source: Org Process Res Dev. 2024 Sep 24;28(10):3922–8. doi: 10.1021/acs.oprd.4c00337 (PMC11494660; doi:10.1021/acs.oprd.4c00337)
Supplement: Supplementary file 2 — op4c00337_si_002.cif [file op4c00337_si_002.cif]

data_global
_publ_requested_journal 'Org. Lett.'
loop_
_publ_author_name
'Tobias Prenzel'
'Nils Schwarz'
'Jasmin Hammes'
'Franziska Kr\"ahe'
'Johannes Winter'
'Mar\'ia de Jes\'us G\'alve\'z-V\'azquez'
'Dieter Schollmeyer'
'Siegfried R. Waldvogel'


data_5a 
#data_tprjha54 
  
_audit_creation_method            'SHELXL-2019/3' 
_shelx_SHELXL_version_number      '2019/3' 
_chemical_name_systematic         '1H-1-Hydroxy-2-methylquinol-4-one' 
_chemical_name_common             ? 
_chemical_melting_point           ? 
_chemical_formula_moiety          'C10 H9 N O2' 
_chemical_formula_sum 
 'C10 H9 N O2' 
_chemical_formula_weight          175.18 
  
loop_ 
 _atom_type_symbol 
 _atom_type_description 
 _atom_type_scat_dispersion_real 
 _atom_type_scat_dispersion_imag 
 _atom_type_scat_source 
 'C'  'C'   0.0033   0.0016 
 'International Tables Vol C Tables 4.2.6.8 and 6.1.1.4' 
 'H'  'H'   0.0000   0.0000 
 'International Tables Vol C Tables 4.2.6.8 and 6.1.1.4' 
 'N'  'N'   0.0061   0.0033 
 'International Tables Vol C Tables 4.2.6.8 and 6.1.1.4' 
 'O'  'O'   0.0106   0.0060 
 'International Tables Vol C Tables 4.2.6.8 and 6.1.1.4' 
  
_space_group_crystal_system       monoclinic 
_space_group_IT_number            7 
_space_group_name_H-M_alt         'P n' 
_space_group_name_Hall            'P -2yac' 
  
_shelx_space_group_comment 
; 
The symmetry employed for this shelxl refinement is uniquely defined 
by the following loop, which should always be used as a source of 
symmetry information in preference to the above space-group names. 
They are only intended as comments. 
; 
  
loop_ 
 _space_group_symop_operation_xyz 
 'x, y, z' 
 'x+1/2, -y, z+1/2' 
  
_cell_length_a                    7.7085(6) 
_cell_length_b                    4.9495(4) 
_cell_length_c                    10.6020(9) 
_cell_angle_alpha                 90 
_cell_angle_beta                  91.268(7) 
_cell_angle_gamma                 90 
_cell_volume                      404.40(6) 
_cell_formula_units_Z             2 
_cell_measurement_temperature     120(2) 
_cell_measurement_reflns_used     3510 
_cell_measurement_theta_min       3.23 
_cell_measurement_theta_max       28.66 
  
_exptl_crystal_description        block 
_exptl_crystal_colour             colorless 
_exptl_crystal_density_meas       ? 
_exptl_crystal_density_method     ? 
_exptl_crystal_density_diffrn     1.439 
_exptl_crystal_F_000              184 
_exptl_transmission_factor_min    ? 
_exptl_transmission_factor_max    ? 
_exptl_crystal_size_max           0.360 
_exptl_crystal_size_mid           0.110 
_exptl_crystal_size_min           0.060 
_exptl_absorpt_coefficient_mu     0.101 
_shelx_estimated_absorpt_T_min    0.964 
_shelx_estimated_absorpt_T_max    0.994 
_exptl_absorpt_correction_type    none 
_exptl_absorpt_correction_T_min   ? 
_exptl_absorpt_correction_T_max   ? 
_exptl_absorpt_process_details    ? 
_exptl_absorpt_special_details    ? 
_diffrn_ambient_temperature       120(2) 
_diffrn_radiation_wavelength      0.71073 
_diffrn_radiation_type            MoK\a 
_diffrn_source                    'sealed X-ray tube, 12x0.4mm long-fine focus' 
_diffrn_measurement_device_type   'STOE IPDS 2T' 
_diffrn_measurement_method        'rotation method, \w scans' 
_diffrn_detector_area_resol_mean  6.67 
_diffrn_reflns_number             2435 
_diffrn_reflns_av_unetI/netI      0.0254 
_diffrn_reflns_av_R_equivalents   0.0228 
_diffrn_reflns_limit_h_min        -9 
_diffrn_reflns_limit_h_max        10 
_diffrn_reflns_limit_k_min        -6 
_diffrn_reflns_limit_k_max        6 
_diffrn_reflns_limit_l_min        -14 
_diffrn_reflns_limit_l_max        14 
_diffrn_reflns_theta_min          3.234 
_diffrn_reflns_theta_max          28.422 
_diffrn_reflns_theta_full         25.242 
_diffrn_measured_fraction_theta_max   0.994 
_diffrn_measured_fraction_theta_full  0.999 
_diffrn_reflns_Laue_measured_fraction_max    0.994 
_diffrn_reflns_Laue_measured_fraction_full   0.999 
_diffrn_reflns_point_group_measured_fraction_max   0.809 
_diffrn_reflns_point_group_measured_fraction_full  0.826 
_reflns_number_total              1652 
_reflns_number_gt                 1425 
_reflns_threshold_expression      'I > 2\s(I)' 
_reflns_Friedel_coverage          0.623 
_reflns_Friedel_fraction_max      0.623 
_reflns_Friedel_fraction_full     0.651 
  
_reflns_special_details 
; 
 Reflections were merged by SHELXL according to the crystal 
 class for the calculation of statistics and refinement. 
  
 _reflns_Friedel_fraction is defined as the number of unique 
 Friedel pairs measured divided by the number that would be 
 possible theoretically, ignoring centric projections and 
 systematic absences. 
; 
  
_computing_data_collection        'X-Area WinXpose 2.0.22.0 (STOE, 2016)' 
_computing_cell_refinement        'X-Area Recipe 1.36.0.0 (STOE, 2020)' 
_computing_data_reduction         'X-Area Integrate 1.77.0.0 (STOE, 2019)' 
_computing_structure_solution     'SHELXT-2014 (Shelxdrick, 2015)' 
_computing_structure_refinement 'SHELXL-2019/2 (Sheldrick, 2019)' 
_computing_molecular_graphics     ? 
_computing_publication_material   ? 
_refine_special_details           ? 
_refine_ls_structure_factor_coef  Fsqd 
_refine_ls_matrix_type            full 
_refine_ls_weighting_scheme       calc 
_refine_ls_weighting_details 
'w=1/[\s^2^(Fo^2^)+(0.0367P)^2^+0.3546P] where P=(Fo^2^+2Fc^2^)/3' 
_atom_sites_solution_primary      Dual 
_atom_sites_solution_secondary    ? 
_atom_sites_solution_hydrogens    mixed 
_refine_ls_hydrogen_treatment     mixed 
_refine_ls_extinction_method      none 
_refine_ls_extinction_coef        . 
_refine_ls_abs_structure_details 
; 
 Flack x determined using 480 quotients [(I+)-(I-)]/[(I+)+(I-)] 
 (Parsons, Flack and Wagner, Acta Cryst. B69 (2013) 249-259). 
; 
_refine_ls_abs_structure_Flack    1.0(10) 
_chemical_absolute_configuration  ? 
_refine_ls_number_reflns          1652 
_refine_ls_number_parameters      122 
_refine_ls_number_restraints      2 
_refine_ls_R_factor_all           0.0557 
_refine_ls_R_factor_gt            0.0435 
_refine_ls_wR_factor_ref          0.1016 
_refine_ls_wR_factor_gt           0.0946 
_refine_ls_goodness_of_fit_ref    1.029 
_refine_ls_restrained_S_all       1.028 
_refine_ls_shift/su_max           0.000 
_refine_ls_shift/su_mean          0.000 
  
loop_ 
 _atom_site_label 
 _atom_site_type_symbol 
 _atom_site_fract_x 
 _atom_site_fract_y 
 _atom_site_fract_z 
 _atom_site_U_iso_or_equiv 
 _atom_site_adp_type 
 _atom_site_occupancy 
 _atom_site_site_symmetry_order 
 _atom_site_calc_flag 
 _atom_site_refinement_flags_posn 
 _atom_site_refinement_flags_adp 
 _atom_site_refinement_flags_occupancy 
 _atom_site_disorder_assembly 
 _atom_site_disorder_group 
N1 N 0.3662(3) 0.3407(6) 0.5484(2) 0.0173(6) Uani 1 1 d . . . . . 
C2 C 0.3569(4) 0.5285(7) 0.4561(3) 0.0182(7) Uani 1 1 d . . . . . 
C3 C 0.4943(4) 0.5620(7) 0.3772(3) 0.0187(7) Uani 1 1 d . . . . . 
H3 H 0.484794 0.691135 0.311154 0.022 Uiso 1 1 calc R U . . . 
C4 C 0.6487(4) 0.4120(6) 0.3908(3) 0.0173(7) Uani 1 1 d . . . . . 
C5 C 0.8026(4) 0.0542(7) 0.5162(3) 0.0213(7) Uani 1 1 d . . . . . 
H5 H 0.903278 0.079871 0.467589 0.026 Uiso 1 1 calc R U . . . 
C4A C 0.6552(4) 0.2145(7) 0.4922(3) 0.0159(7) Uani 1 1 d . . . . . 
C6 C 0.8030(5) -0.1400(7) 0.6095(3) 0.0236(7) Uani 1 1 d . . . . . 
H6 H 0.903413 -0.247204 0.625145 0.028 Uiso 1 1 calc R U . . . 
C7 C 0.6539(5) -0.1784(7) 0.6814(3) 0.0224(7) Uani 1 1 d . . . . . 
H7 H 0.653682 -0.315592 0.744075 0.027 Uiso 1 1 calc R U . . . 
C8 C 0.5094(5) -0.0224(7) 0.6629(3) 0.0197(7) Uani 1 1 d . . . . . 
H8 H 0.410148 -0.049083 0.713003 0.024 Uiso 1 1 calc R U . . . 
C8A C 0.5090(4) 0.1787(7) 0.5686(3) 0.0163(7) Uani 1 1 d . . . . . 
O9 O 0.2228(3) 0.3000(5) 0.6223(2) 0.0218(6) Uani 1 1 d . . . . . 
H9 H 0.250(6) 0.406(9) 0.699(4) 0.033 Uiso 1 1 d . U . . . 
O10 O 0.7800(3) 0.4404(5) 0.3194(2) 0.0222(5) Uani 1 1 d . . . . . 
C1' C 0.1961(4) 0.6959(7) 0.4467(3) 0.0225(7) Uani 1 1 d . . . . . 
H1'A H 0.205792 0.824359 0.376858 0.034 Uiso 1 1 calc R U . . . 
H1'B H 0.181334 0.795119 0.525737 0.034 Uiso 1 1 calc R U . . . 
H1'C H 0.095588 0.578247 0.431356 0.034 Uiso 1 1 calc R U . . . 
  
loop_ 
 _atom_site_aniso_label 
 _atom_site_aniso_U_11 
 _atom_site_aniso_U_22 
 _atom_site_aniso_U_33 
 _atom_site_aniso_U_23 
 _atom_site_aniso_U_13 
 _atom_site_aniso_U_12 
N1 0.0172(15) 0.0197(14) 0.0151(13) -0.0041(11) 0.0049(11) -0.0021(11) 
C2 0.0194(18) 0.0189(16) 0.0163(14) -0.0035(12) -0.0015(12) 0.0006(13) 
C3 0.0232(17) 0.0175(16) 0.0152(13) 0.0011(12) 0.0005(12) 0.0020(13) 
C4 0.0194(17) 0.0162(15) 0.0162(14) 0.0002(12) 0.0022(12) -0.0006(13) 
C5 0.0180(16) 0.0226(18) 0.0234(16) -0.0029(14) 0.0050(12) -0.0013(14) 
C4A 0.0162(17) 0.0177(15) 0.0140(14) -0.0014(11) 0.0034(12) -0.0015(12) 
C6 0.0228(18) 0.0234(17) 0.0245(17) 0.0025(13) 0.0008(14) 0.0061(14) 
C7 0.031(2) 0.0201(16) 0.0158(14) 0.0040(12) 0.0010(13) -0.0028(14) 
C8 0.0218(17) 0.0225(17) 0.0149(14) -0.0028(12) 0.0039(11) -0.0045(14) 
C8A 0.0184(16) 0.0171(16) 0.0132(14) -0.0021(11) -0.0003(12) -0.0025(12) 
O9 0.0172(12) 0.0303(13) 0.0181(11) -0.0042(10) 0.0082(9) -0.0035(10) 
O10 0.0208(13) 0.0262(12) 0.0199(11) 0.0033(10) 0.0091(9) 0.0027(10) 
C1' 0.0169(17) 0.0262(17) 0.0245(17) -0.0022(13) 0.0013(13) 0.0067(14) 
  
_geom_special_details 
; 
 All esds (except the esd in the dihedral angle between two l.s. planes) 
 are estimated using the full covariance matrix.  The cell esds are taken 
 into account individually in the estimation of esds in distances, angles 
 and torsion angles; correlations between esds in cell parameters are only 
 used when they are defined by crystal symmetry.  An approximate (isotropic) 
 treatment of cell esds is used for estimating esds involving l.s. planes. 
; 
  
loop_ 
 _geom_bond_atom_site_label_1 
 _geom_bond_atom_site_label_2 
 _geom_bond_distance 
 _geom_bond_site_symmetry_2 
 _geom_bond_publ_flag 
N1 C2 1.350(4) . ? 
N1 C8A 1.375(4) . ? 
N1 O9 1.384(3) . ? 
C2 C3 1.374(4) . ? 
C2 C1' 1.492(5) . ? 
C3 C4 1.407(4) . ? 
C3 H3 0.9500 . ? 
C4 O10 1.286(4) . ? 
C4 C4A 1.454(4) . ? 
C5 C6 1.379(5) . ? 
C5 C4A 1.404(5) . ? 
C5 H5 0.9500 . ? 
C4A C8A 1.414(4) . ? 
C6 C7 1.405(4) . ? 
C6 H6 0.9500 . ? 
C7 C8 1.366(5) . ? 
C7 H7 0.9500 . ? 
C8 C8A 1.410(5) . ? 
C8 H8 0.9500 . ? 
O9 H9 0.99(4) . ? 
C1' H1'A 0.9800 . ? 
C1' H1'B 0.9800 . ? 
C1' H1'C 0.9800 . ? 
  
loop_ 
 _geom_angle_atom_site_label_1 
 _geom_angle_atom_site_label_2 
 _geom_angle_atom_site_label_3 
 _geom_angle 
 _geom_angle_site_symmetry_1 
 _geom_angle_site_symmetry_3 
 _geom_angle_publ_flag 
C2 N1 C8A 123.0(2) . . ? 
C2 N1 O9 118.7(3) . . ? 
C8A N1 O9 118.2(3) . . ? 
N1 C2 C3 119.6(3) . . ? 
N1 C2 C1' 117.5(3) . . ? 
C3 C2 C1' 122.9(3) . . ? 
C2 C3 C4 122.4(3) . . ? 
C2 C3 H3 118.8 . . ? 
C4 C3 H3 118.8 . . ? 
O10 C4 C3 123.9(3) . . ? 
O10 C4 C4A 119.6(3) . . ? 
C3 C4 C4A 116.5(3) . . ? 
C6 C5 C4A 120.8(3) . . ? 
C6 C5 H5 119.6 . . ? 
C4A C5 H5 119.6 . . ? 
C5 C4A C8A 118.5(3) . . ? 
C5 C4A C4 121.9(3) . . ? 
C8A C4A C4 119.5(3) . . ? 
C5 C6 C7 119.6(3) . . ? 
C5 C6 H6 120.2 . . ? 
C7 C6 H6 120.2 . . ? 
C8 C7 C6 121.3(3) . . ? 
C8 C7 H7 119.3 . . ? 
C6 C7 H7 119.3 . . ? 
C7 C8 C8A 119.3(3) . . ? 
C7 C8 H8 120.3 . . ? 
C8A C8 H8 120.3 . . ? 
N1 C8A C8 120.8(3) . . ? 
N1 C8A C4A 118.9(3) . . ? 
C8 C8A C4A 120.3(3) . . ? 
N1 O9 H9 103(3) . . ? 
C2 C1' H1'A 109.5 . . ? 
C2 C1' H1'B 109.5 . . ? 
H1'A C1' H1'B 109.5 . . ? 
C2 C1' H1'C 109.5 . . ? 
H1'A C1' H1'C 109.5 . . ? 
H1'B C1' H1'C 109.5 . . ? 
  
loop_ 
 _geom_torsion_atom_site_label_1 
 _geom_torsion_atom_site_label_2 
 _geom_torsion_atom_site_label_3 
 _geom_torsion_atom_site_label_4 
 _geom_torsion 
 _geom_torsion_site_symmetry_1 
 _geom_torsion_site_symmetry_2 
 _geom_torsion_site_symmetry_3 
 _geom_torsion_site_symmetry_4 
 _geom_torsion_publ_flag 
C8A N1 C2 C3 0.3(4) . . . . ? 
O9 N1 C2 C3 -176.5(3) . . . . ? 
C8A N1 C2 C1' -178.4(3) . . . . ? 
O9 N1 C2 C1' 4.8(4) . . . . ? 
N1 C2 C3 C4 -1.8(5) . . . . ? 
C1' C2 C3 C4 176.8(3) . . . . ? 
C2 C3 C4 O10 -179.3(3) . . . . ? 
C2 C3 C4 C4A 0.9(4) . . . . ? 
C6 C5 C4A C8A 2.1(5) . . . . ? 
C6 C5 C4A C4 -177.2(3) . . . . ? 
O10 C4 C4A C5 0.9(5) . . . . ? 
C3 C4 C4A C5 -179.4(3) . . . . ? 
O10 C4 C4A C8A -178.4(3) . . . . ? 
C3 C4 C4A C8A 1.4(4) . . . . ? 
C4A C5 C6 C7 0.1(5) . . . . ? 
C5 C6 C7 C8 -1.6(5) . . . . ? 
C6 C7 C8 C8A 0.9(5) . . . . ? 
C2 N1 C8A C8 -177.3(3) . . . . ? 
O9 N1 C8A C8 -0.4(4) . . . . ? 
C2 N1 C8A C4A 1.9(4) . . . . ? 
O9 N1 C8A C4A 178.8(3) . . . . ? 
C7 C8 C8A N1 -179.4(3) . . . . ? 
C7 C8 C8A C4A 1.4(5) . . . . ? 
C5 C4A C8A N1 178.0(3) . . . . ? 
C4 C4A C8A N1 -2.8(4) . . . . ? 
C5 C4A C8A C8 -2.8(5) . . . . ? 
C4 C4A C8A C8 176.4(3) . . . . ? 
  
loop_ 
 _geom_hbond_atom_site_label_D 
 _geom_hbond_atom_site_label_H 
 _geom_hbond_atom_site_label_A 
 _geom_hbond_distance_DH 
 _geom_hbond_distance_HA 
 _geom_hbond_distance_DA 
 _geom_hbond_angle_DHA 
 _geom_hbond_site_symmetry_A 
 _geom_hbond_publ_flag 
C8 H8 O10  0.95 2.47 3.207(4) 134.9 2_455 yes 
O9 H9 O10  0.99(4) 1.50(4) 2.484(3) 176(4) 2_465 yes 
  
_refine_diff_density_max    0.238 
_refine_diff_density_min   -0.191 
_refine_diff_density_rms    0.050 
  
_shelx_res_file 
; 
TITL tprjha54 in Pn 
    tprjha54.res 
    created by SHELXL-2019/3 at 15:17:01 on 25-Jun-2024 
CELL  0.71073    7.7085   4.9495  10.6020   90.000   91.268   90.000 
ZERR    2.000   0.0006   0.0004   0.0009    0.000    0.007    0.000 
LATT -1 
SYMM 1/2+X, -Y, 1/2+Z 
SFAC C H N O 
UNIT 20 18 2 4 
L.S. 5 
FMAP 2 
PLAN -10 .5 -.5 
ACTA 
CONF 
BOND $H 
EQIV $1 x-1/2, -y, z+1/2 
HTAB C8 O10_$1 
EQIV $2 x-1/2, -y+1, z+1/2 
HTAB O9 O10_$2 
SIZE 0.06 0.11 0.36 
TEMP -153 
WGHT    0.036700    0.354600 
FVAR       1.52677 
N1    3    0.366154    0.340714    0.548362    11.00000    0.01718    0.01972 = 
         0.01515   -0.00408    0.00493   -0.00212 
C2    1    0.356859    0.528506    0.456056    11.00000    0.01944    0.01894 = 
         0.01628   -0.00348   -0.00149    0.00061 
C3    1    0.494317    0.561997    0.377237    11.00000    0.02322    0.01754 = 
         0.01524    0.00110    0.00049    0.00203 
AFIX  43 
H3    2    0.484794    0.691135    0.311154    11.00000   -1.20000 
AFIX   0 
C4    1    0.648681    0.412032    0.390806    11.00000    0.01941    0.01622 = 
         0.01623    0.00022    0.00216   -0.00061 
C5    1    0.802572    0.054210    0.516238    11.00000    0.01800    0.02264 = 
         0.02340   -0.00292    0.00502   -0.00133 
AFIX  43 
H5    2    0.903278    0.079871    0.467589    11.00000   -1.20000 
AFIX   0 
C4A   1    0.655233    0.214460    0.492248    11.00000    0.01618    0.01769 = 
         0.01404   -0.00138    0.00341   -0.00151 
C6    1    0.802978   -0.140024    0.609544    11.00000    0.02280    0.02343 = 
         0.02454    0.00251    0.00080    0.00613 
AFIX  43 
H6    2    0.903413   -0.247204    0.625145    11.00000   -1.20000 
AFIX   0 
C7    1    0.653926   -0.178427    0.681399    11.00000    0.03139    0.02009 = 
         0.01577    0.00400    0.00097   -0.00276 
AFIX  43 
H7    2    0.653682   -0.315592    0.744075    11.00000   -1.20000 
AFIX   0 
C8    1    0.509363   -0.022400    0.662901    11.00000    0.02178    0.02252 = 
         0.01491   -0.00277    0.00388   -0.00450 
AFIX  43 
H8    2    0.410148   -0.049083    0.713003    11.00000   -1.20000 
AFIX   0 
C8A   1    0.508997    0.178681    0.568642    11.00000    0.01844    0.01714 = 
         0.01321   -0.00213   -0.00030   -0.00251 
O9    4    0.222806    0.299964    0.622288    11.00000    0.01722    0.03031 = 
         0.01814   -0.00418    0.00822   -0.00345 
H9    2    0.250190    0.406242    0.699068    11.00000   -1.50000 
O10   4    0.780029    0.440404    0.319361    11.00000    0.02076    0.02623 = 
         0.01987    0.00329    0.00909    0.00270 
C1'   1    0.196098    0.695925    0.446699    11.00000    0.01690    0.02617 = 
         0.02450   -0.00220    0.00134    0.00668 
AFIX 137 
H1'A  2    0.205792    0.824359    0.376858    11.00000   -1.50000 
H1'B  2    0.181334    0.795119    0.525737    11.00000   -1.50000 
H1'C  2    0.095588    0.578247    0.431356    11.00000   -1.50000 
AFIX   0 
HKLF 4 
  
  
  
  
REM  tprjha54 in Pn 
REM wR2 = 0.1016, GooF = S = 1.029, Restrained GooF = 1.028 for all data 
REM R1 = 0.0435 for 1425 Fo > 4sig(Fo) and 0.0557 for all 1652 data 
REM 122 parameters refined using 2 restraints 
  
END 
  
WGHT      0.0357      0.3068 
  
REM Highest difference peak  0.238,  deepest hole -0.191,  1-sigma level  0.050 
Q1    1   0.5058  0.0339  0.5973  11.00000  0.05    0.24 
Q2    1   0.4188  0.4898  0.4030  11.00000  0.05    0.23 
Q3    1   0.6636  0.3519  0.4584  11.00000  0.05    0.23 
Q4    1   0.7374  0.1786  0.5163  11.00000  0.05    0.20 
Q5    1   0.7146  0.0902  0.4830  11.00000  0.05    0.20 
Q6    1   0.3252  0.2632  0.6799  11.00000  0.05    0.19 
Q7    1   0.2835  0.6427  0.4607  11.00000  0.05    0.19 
Q8    1   0.6771  0.5016  0.2939  11.00000  0.05    0.19 
Q9    1   0.6012  0.2381  0.5427  11.00000  0.05    0.19 
Q10   1   0.4655  0.3305  0.5842  11.00000  0.05    0.19 
; 
_shelx_res_checksum   12799 
  
_shelx_hkl_file 
; 
  -5   5  -4   30.98    4.05   0 
   0  -2 -12    2.98    4.08   0 
   5  -1   0    7.42    1.91   0 
   5   2   4    6.24    3.54   0 
   6   1   3   12.72    3.32   0 
   6   2   4    0.42    3.31   0 
   8  -1  -1   -4.85    3.39   0 
   9  -1  -2    9.81    4.01   0 
  -5   2  -6   25.63    4.17   0 
  -5   4  -4   -0.13    3.30   0 
  -4   1  -5   48.11    3.37   0 
  -3   0  -5  160.12    4.01   0 
  -3   5   0    5.95    1.76   0 
  -2  -1 -13   65.49    6.02   0 
  -2  -1  -7  154.20    4.14   0 
  -1  -1  -4 1797.60    7.82   0 
   0  -2 -11   29.43    3.92   0 
   0  -2  -8   23.93    2.39   0 
   4  -1   0  103.66    2.52   0 
   4   0   2  522.95    5.66   0 
   6  -1   0   41.76    3.07   0 
   9   1   2    1.05    5.19   0 
   9   2   3   60.10    6.42   0 
  -5   2  -7  166.44    6.10   0 
  -5   3  -5    5.57    3.96   0 
  -5   5  -5   40.06    5.24   0 
  -4   2  -3   39.95    2.95   0 
  -4   3  -2   26.90    2.65   0 
  -4   5  -2   -0.57    2.88   0 
  -2  -1 -12   96.58    5.63   0 
   0  -2 -10    5.65    2.60   0 
   0  -2  -9   53.54    2.98   0 
   2   6   4   29.30    3.44   0 
   5   4   5   27.17    4.02   0 
   5   5   5   44.76    5.22   0 
   6   0   2  120.95    3.72   0 
   7   2   4   15.89    4.01   0 
   8  -2  -4    7.14    2.97   0 
   9  -2  -5    5.19    4.28   0 
  10   0   0   24.88    5.70   0 
  -5   2 -10   33.75    5.94   0 
  -5   2  -8   13.66    4.28   0 
  -5   4  -5   20.75    4.59   0 
  -4   1  -6   80.55    4.04   0 
  -3   0 -13   48.36    6.61   0 
  -2  -1 -11    0.22    3.85   0 
  -2  -1 -10   46.27    4.53   0 
  -2  -1  -9  127.75    4.90   0 
  -2  -1  -8  353.17    5.96   0 
   3   4   5    1.20    2.95   0 
   4   3   5  108.27    4.51   0 
   4   5   5   -2.08    3.47   0 
   6   3   5    9.22    4.33   0 
   7  -2  -3  151.78    3.99   0 
   7  -1   0  154.06    4.82   0 
   7   4   5   58.33    5.88   0 
   8   1   3  217.67    6.83   0 
   8   2   4  278.65    7.68   0 
   9  -1  -1   20.57    4.21   0 
   9   0   1   10.94    4.82   0 
  10  -1  -2   17.36    5.22   0 
  -5   3  -6    0.42    4.30   0 
  -4   1 -12   11.41    5.66   0 
  -4   4  -2    6.53    2.39   0 
  -3   4   0   14.57    1.63   0 
   1  -2  -6   58.72    1.85   0 
   1   3   4   84.19    2.44   0 
   2   1   3  171.90    3.14   0 
   3   5   5   36.85    3.94   0 
   7   3   5   11.85    4.82   0 
  10   1   2   63.75    6.82   0 
  -5   3 -10   23.76    6.48   0 
  -5   3  -8   21.31    5.16   0 
  -5   4  -6   16.20    4.29   0 
  -4   1 -10   66.77    5.69   0 
  -4   1  -8  288.01    6.77   0 
  -4   1  -7  302.70    6.36   0 
  -4   2  -4   89.55    3.87   0 
  -3   0 -11    6.07    4.80   0 
  -3   0  -7   37.43    3.57   0 
  -3   1  -3  222.15    3.91   0 
   0   6   3  154.37    2.39   0 
   1  -2 -12   -3.10    3.77   0 
   2   2   4 1726.33    8.89   0 
   3   3   5 1195.65    9.19   0 
   5   1   4    3.14    2.97   0 
   8  -2  -3   59.83    3.93   0 
   8  -1   0   76.36    4.78   0 
   8   0   2   -0.93    4.17   0 
   8   3   5   14.40    6.48   0 
   9   2   4  138.79    7.38   0 
  -5   4  -8   -6.40    6.37   0 
  -5   4  -7    4.80    5.11   0 
  -4   1  -9  177.97    5.55   0 
  -4   3  -3   16.11    3.29   0 
  -3   0  -9  135.89    5.42   0 
  -1  -1 -13   15.17    4.93   0 
  -1  -1  -5  968.59    6.46   0 
   1   0   1 5069.37    8.90   0 
   4   1   4  160.70    4.06   0 
   5   2   5   12.31    3.57   0 
   6   2   5   21.01    4.11   0 
  10  -1  -1   24.21    5.18   0 
  -1  -1 -12   24.31    4.37   0 
   1  -2  -7   16.81    1.92   0 
   2   4   5   41.24    2.50   0 
   3  -2  -3  104.50    1.32   0 
   4   2   5  191.62    5.00   0 
   5  -1   1   14.68    2.49   0 
   5   0   3  168.13    4.28   0 
   6  -1   1  116.09    4.15   0 
   7  -2  -2   50.87    3.14   0 
   7  -1   1  461.50    7.42   0 
   7   2   5   22.13    4.54   0 
   9  -1   0    8.87    4.36   0 
  -4   2 -12    6.60    6.52   0 
  -4   4  -3   89.16    3.70   0 
  -2   0  -4  835.18    6.45   0 
  -1  -1  -6  233.71    4.08   0 
   0  -1  -3 1859.71    5.82   0 
   1  -2 -10   22.98    3.00   0 
   2  -2 -13  133.31    5.44   0 
   5   4   6   22.18    3.86   0 
   7   0   3  177.40    5.41   0 
   8   2   5   40.05    5.49   0 
   9  -2  -3   26.84    4.20   0 
  -4   2 -11   40.41    6.25   0 
  -4   2  -6  788.59    9.33   0 
  -4   3  -4  119.03    4.53   0 
  -3   1  -4  109.17    3.34   0 
  -3   2  -2  196.80    3.70   0 
  -2   3   1  332.16    2.45   0 
  -1  -1 -11   60.64    4.49   0 
   1  -2  -9  171.86    3.62   0 
   1   6   4    6.90    2.16   0 
   2   0   2  213.56    3.21   0 
   2   3   5  420.70    5.01   0 
   4  -1   1  173.96    3.28   0 
   5   3   6    5.31    3.92   0 
   5   5   6    5.28    4.43   0 
   6   3   6   29.00    4.64   0 
   7   3   6   37.99    5.44   0 
   8  -2  -2    3.21    3.50   0 
   8  -1   1  381.51    7.43   0 
   9   1   4    2.32    5.40   0 
  10   0   2   31.32    6.89   0 
  -4   2  -9    3.26    4.26   0 
  -4   2  -8   30.74    4.39   0 
  -4   2  -7  593.83    8.82   0 
  -4   5  -4   -0.55    3.52   0 
  -3   1 -12   10.06    5.54   0 
  -3   3  -1  106.26    2.60   0 
  -2   0 -12   33.45    5.56   0 
  -2   5   1  124.68    2.12   0 
  -1  -1  -9   37.70    3.69   0 
  -1  -1  -8   17.47    2.87   0 
  -1  -1  -7    8.41    2.43   0 
   2  -2 -12   72.97    4.21   0 
   4  -2  -2  130.11    2.28   0 
   4   5   6   12.36    3.81   0 
   9   2   5  120.72    7.33   0 
  10  -1   0  118.01    6.26   0 
  -4   3 -11   50.15    7.02   0 
  -4   3  -5  106.35    4.79   0 
  -4   4  -4    9.16    3.33   0 
   0   2   3 1702.36    5.47   0 
   4   3   6   19.38    3.54   0 
   6   1   5    1.58    3.39   0 
   7   1   5   23.07    4.06   0 
   9  -2  -2   32.04    4.39   0 
   9   0   3   83.51    5.79   0 
  -2   0 -10  121.98    5.34   0 
   1   2   4  800.65    5.37   0 
   3   4   6   82.29    3.60   0 
   5   1   5  295.10    5.92   0 
   6  -1   2   39.28    3.82   0 
   6   2   6   -1.16    3.90   0 
   7  -1   2  248.73    5.96   0 
   7   2   6    9.00    4.70   0 
   8   1   5   67.56    5.82   0 
  -4   3  -9   61.94    5.92   0 
  -4   3  -8   21.93    4.78   0 
  -4   3  -7   25.93    4.83   0 
  -4   4  -6   44.42    5.01   0 
  -4   5  -7   14.68    5.26   0 
  -4   5  -6   12.64    4.49   0 
  -3   1  -8  131.14    5.03   0 
  -3   1  -7    0.95    3.43   0 
  -2   0  -6  896.69    7.72   0 
  -2   6   0    9.91    2.13   0 
   0  -1 -12  263.08    6.52   0 
   1   1   3 2367.13    8.02   0 
   2  -2 -11   12.59    2.72   0 
   2   6   5   61.10    3.36   0 
   3   0   3  605.25    5.47   0 
   5  -1   2   71.36    3.31   0 
   6   0   4   86.66    4.07   0 
   6   4   7   35.97    5.45   0 
   8  -2  -1    8.92    3.02   0 
   8  -1   2  304.79    7.17   0 
   8   0   4   56.80    4.81   0 
   8   2   6   10.37    5.10   0 
   9   1   5    0.74    5.48   0 
  10  -1   1   64.74    6.26   0 
  -4   4  -7   99.15    5.93   0 
  -3   2 -12    9.31    5.86   0 
  -3   6  -3    0.79    3.83   0 
  -2   0  -8  281.71    5.38   0 
  -2   1 -13   68.78    7.28   0 
  -2   1  -2  323.20    3.68   0 
  -2   4   1   23.15    1.40   0 
  -1   0 -13    0.65    5.17   0 
   1   4   5   13.38    1.86   0 
   3  -1   1 1814.63    7.94   0 
   4   1   5   44.51    2.77   0 
   5   4   7    5.52    3.94   0 
   6   3   7   11.90    4.99   0 
   9  -1   2    6.19    4.56   0 
   0  -1 -11   21.18    3.65   0 
   2  -2 -10   20.34    2.83   0 
   2  -2  -5   72.08    1.33   0 
   2   1   4  136.67    3.12   0 
   2   2   5  527.11    5.42   0 
   5   3   7   41.13    4.29   0 
   9  -2  -1  195.36    5.72   0 
  -3   2 -10  137.40    6.17   0 
  -3   6  -4   21.35    4.66   0 
  -2   1 -12   98.25    6.41   0 
   0  -1  -4  290.82    2.97   0 
   0   1   2 4790.49    7.33   0 
   0   5   4    3.14    1.20   0 
   1  -1 -13  238.02    6.69   0 
   1   5   5   15.44    2.03   0 
   2  -2  -9   55.78    2.71   0 
   3  -2 -12   49.53    3.77   0 
   4  -1   2  451.24    5.19   0 
   4   0   4 2317.14   12.32   0 
   6   1   6   13.62    3.69   0 
   7  -2   0   70.49    3.46   0 
   7   1   6   -0.66    4.27   0 
  -3   2  -9   23.01    4.53   0 
  -3   4  -2  311.56    4.94   0 
   0   0 -14   92.15    6.87   0 
   1   3   5   10.54    1.97   0 
   2   4   6    4.13    2.22   0 
   3   1   5   63.29    3.17   0 
   4   3   7   28.73    4.00   0 
   6  -2   0  128.50    3.58   0 
   6  -1   3    9.37    3.46   0 
   6   2   7  122.10    5.77   0 
   7   0   5   -1.27    3.46   0 
   7   2   7   -0.21    5.14   0 
   8   1   6    7.23    3.48   0 
   8   2   7   -4.87    5.74   0 
   9   1   6   17.32    5.70   0 
  -3   2  -8    7.92    4.06   0 
  -3   2  -6  426.45    6.90   0 
  -3   2  -5  159.04    4.41   0 
  -3   3  -3  479.92    6.10   0 
  -2   1 -11    6.80    4.18   0 
  -2   2 -13    4.61    5.97   0 
  -1   0 -11   45.48    4.71   0 
   0  -1  -9   84.81    3.73   0 
   0   3   4    0.44    1.16   0 
   2  -2  -8  292.07    3.93   0 
   2  -2  -6  154.83    2.33   0 
   2   5   6   50.32    3.03   0 
   3   2   6  435.15    6.01   0 
   4  -2  -1  212.15    2.99   0 
   5   1   6  273.11    5.92   0 
   9  -2   0   64.00    4.68   0 
   9  -1   3   19.39    5.14   0 
  -3   3 -10   27.90    5.35   0 
  -2   1 -10   54.19    4.55   0 
   0  -1  -8   64.13    3.09   0 
   0  -1  -5  463.55    4.18   0 
   1  -1 -12  145.75    5.29   0 
   3  -2 -11   39.92    3.17   0 
   5  -1   3   30.14    3.16   0 
   5   0   5  132.78    4.62   0 
   9   0   5   29.84    5.47   0 
  -3   3  -9   -1.46    5.05   0 
  -3   3  -4  852.88    8.30   0 
  -3   4 -10   65.92    6.55   0 
  -3   4  -3  115.88    3.87   0 
  -2   1  -9  147.65    5.29   0 
  -2   2 -12    6.52    5.56   0 
  -2   6  -1   21.86    2.82   0 
  -1   0  -3 1178.73    5.90   0 
   0  -1  -7   27.14    2.34   0 
   3   4   7  107.73    4.08   0 
   5   4   8   -2.32    4.40   0 
   6   3   8   24.76    5.35   0 
   7  -3  -6   55.06    2.15   0 
   7  -2   1   85.41    3.88   0 
   8  -3  -6   11.33    2.36   0 
  -3   3  -8   65.22    5.09   0 
  -3   4  -4   66.93    4.40   0 
  -3   5  -8   12.63    5.69   0 
  -3   5  -7   63.50    5.80   0 
  -3   5  -6   79.87    5.79   0 
  -3   5  -5   40.16    4.22   0 
  -2   1  -8  320.30    6.36   0 
  -2   1  -4  132.05    3.35   0 
  -2   2  -1  336.13    3.63   0 
  -1   0  -9   69.41    4.20   0 
   2  -1 -13   -3.74    4.18   0 
   3   3   7  305.08    5.56   0 
   4  -2 -12  102.27    4.20   0 
   4   2   7  562.80    7.88   0 
   6  -2   1   99.20    3.62   0 
   7  -1   4  169.07    5.76   0 
   7   1   7   25.98    4.78   0 
   8  -3  -5    2.76    2.68   0 
   8  -1   4   18.32    4.69   0 
   8   1   7   15.10    5.50   0 
   9  -2   1   -2.20    4.03   0 
  -3   3  -6  333.82    6.68   0 
  -3   4  -8  592.68   10.27   0 
  -3   4  -6   83.28    5.28   0 
  -2   1  -5   98.93    3.36   0 
  -2   2 -11   29.32    5.24   0 
  -2   3 -12   20.65    6.26   0 
  -2   5   0  174.58    3.16   0 
  -1   1 -12   25.11    5.61   0 
   0   0 -12   51.52    5.15   0 
   0   1 -14   55.70    7.33   0 
   3  -2 -10   47.39    3.10   0 
   3  -1   2 1464.47    7.73   0 
   4  -1   3  151.62    3.72   0 
   6  -1   4    6.43    3.57   0 
   6   1   7   12.97    3.00   0 
   6   2   8   80.18    5.49   0 
   7  -3  -5    5.09    1.83   0 
   7   2   8   15.03    5.63   0 
   8   0   6  232.46    7.50   0 
   9  -1   4    2.13    5.48   0 
  -2   2 -10   23.47    4.54   0 
  -1   0  -7 1030.93    8.51   0 
  -1   0  -5 1512.76    8.51   0 
  -1   2 -13    2.84    5.63   0 
   2   1   5  103.10    3.02   0 
   5   1   7  125.25    4.92   0 
   6   0   6   64.63    4.39   0 
  -2   6  -2   18.63    3.43   0 
  -1   1 -11   60.40    5.24   0 
   1   2   5  598.77    5.03   0 
   1   6   5   34.50    2.02   0 
   3   1   6  104.98    3.70   0 
   4  -2   0  659.46    5.12   0 
   4   3   8    7.34    3.63   0 
   5  -2   1  201.70    3.84   0 
   5  -1   4   17.88    3.30   0 
   5   2   8   19.65    4.50   0 
   7  -3  -4   12.27    2.27   0 
   7  -2   2   76.70    4.12   0 
   9  -2   2   39.31    4.92   0 
   1   0 -13    9.61    5.01   0 
   1   1   4 1883.57    8.02   0 
   2  -1 -12   59.66    4.45   0 
   3   2   7  123.29    4.36   0 
   4  -2 -11   76.51    3.62   0 
   6  -2   2   15.14    3.38   0 
   6   3   9   32.87    5.59   0 
   7  -1   5   26.52    4.45   0 
   7   1   8   10.26    4.84   0 
   8  -3  -3   96.79    3.69   0 
   8  -1   5   79.47    5.77   0 
   8   1   8   13.33    5.76   0 
  -2   2  -8   19.56    3.82   0 
  -2   2  -2   16.35    2.02   0 
  -2   3 -10    2.95    4.57   0 
  -2   6  -4   24.92    4.87   0 
  -2   6  -3   31.33    3.51   0 
  -1   1 -10   -3.71    3.76   0 
   1  -1  -9  188.48    4.44   0 
   1   4   6    7.34    1.88   0 
   2   4   7    8.16    2.46   0 
   3  -1 -13   15.72    4.69   0 
   6  -1   5    4.81    3.63   0 
   6   1   8   36.52    4.41   0 
   7  -3  -3   14.83    2.52   0 
   7   0   7   10.12    4.63   0 
   7   2   9   12.65    5.52   0 
  -2   2  -7  107.85    4.55   0 
  -2   3  -9   59.84    4.97   0 
  -1   6   1  225.17    3.47   0 
   0   0 -10   19.20    3.90   0 
   2   3   7  163.00    3.92   0 
   3   0   5  146.86    3.80   0 
   3   4   8  584.64    7.77   0 
   4   2   8   31.92    4.06   0 
   5   3   9    6.61    4.36   0 
   6  -3  -5   30.55    1.39   0 
   6   2   9   12.45    4.75   0 
   8  -3  -2  149.28    4.32   0 
   9  -3  -2   49.77    4.32   0 
   9  -2   3   91.51    5.62   0 
  -2   2  -6  337.07    5.94   0 
  -2   2  -3 1856.26    9.60   0 
  -2   3  -1  204.62    3.31   0 
  -2   4  -9    7.74    5.25   0 
  -1   3 -12    8.11    6.04   0 
   0   1 -12  263.07    7.61   0 
   1   3   6   39.90    2.10   0 
   2   0   4  839.71    6.16   0 
   3  -1   3  223.58    3.88   0 
   4   0   6   27.15    3.27   0 
   5  -2   2    9.68    2.97   0 
   5   1   8  432.34    7.88   0 
   6  -3  -4   48.52    1.90   0 
   7  -3  -2   64.71    3.19   0 
   7  -2   3   20.49    3.90   0 
  -2   2  -5  542.66    6.48   0 
  -2   3  -8   59.41    4.73   0 
  -2   4  -8   20.93    5.27   0 
  -2   4  -1 1157.34    7.51   0 
  -2   5  -7   64.92    5.74   0 
   0   2 -13  125.23    7.57   0 
   0   2   4   27.15    1.61   0 
   1  -1  -8   42.20    2.61   0 
   1   5   6    2.12    1.88   0 
   3  -2  -8  416.68    4.40   0 
   3  -2  -1  483.24    3.31   0 
   4  -2 -10   58.96    3.06   0 
   4  -2   1   20.62    1.90   0 
   4   4   9  256.07    6.73   0 
   5  -1   5  316.61    6.04   0 
   5   0   7   73.49    4.12   0 
   5   2   9   11.92    4.25   0 
   6  -2   3  111.06    4.59   0 
   7  -1   6    1.92    4.36   0 
   8  -3  -1   71.69    4.00   0 
   8  -1   6    9.36    5.41   0 
   9  -1   6   14.97    6.13   0 
  -2   4  -7    0.51    4.26   0 
  -2   5  -6   50.96    4.83   0 
  -2   5  -5    7.22    3.95   0 
  -2   5  -3  121.29    4.52   0 
  -1   1  -8   12.84    3.41   0 
  -1   2 -10   15.69    4.80   0 
  -1   3 -11    3.11    5.30   0 
  -1   4 -11    0.96    5.89   0 
  -1   5   2   49.61    1.51   0 
   3   1   7    1.85    3.11   0 
   4   3   9   69.26    4.54   0 
   6  -3  -3   23.63    1.91   0 
   7   1   9   -7.66    5.10   0 
   8  -2   4  264.67    7.62   0 
   8   0   8   24.79    6.01   0 
   9  -3  -1    2.64    3.43   0 
  -2   3  -6  803.62    9.24   0 
  -2   5  -4    5.69    3.36   0 
   0   0  -8   16.66    2.95   0 
   0   1 -11   27.18    4.46   0 
   1  -1  -7   22.49    2.12   0 
   1   0 -11 1722.45   13.90   0 
   2   1   6  120.36    3.49   0 
   2   2   7  107.42    3.57   0 
   4   1   8  302.23    6.65   0 
   6  -1   6   18.83    3.91   0 
   6   1   9   -2.64    4.94   0 
   7  -2   4   19.87    4.23   0 
  -2   3  -5  404.94    6.58   0 
  -2   3  -4  226.05    4.70   0 
  -2   3  -3  213.70    4.05   0 
  -2   4  -5   44.96    4.31   0 
  -1   2  -9  126.02    5.17   0 
  -1   3 -10   41.13    5.30   0 
  -1   6   0   10.74    2.57   0 
   0   2 -12    3.87    4.92   0 
   0   4   5   24.90    1.35   0 
   2  -1   2  306.40    3.57   0 
   3  -2  -7  798.83    5.20   0 
   4   2   9    3.63    3.89   0 
   5  -2   3   74.35    3.64   0 
   5   3  10   26.85    5.53   0 
   6  -3  -2   20.90    1.99   0 
   6   0   8   24.52    4.46   0 
   6   2  10   17.88    5.68   0 
   8  -3   0   61.40    3.85   0 
   9  -3   0   25.03    3.94   0 
  -2   4  -4  132.15    4.44   0 
  -1   1  -6  241.07    4.65   0 
  -1   1  -1 6545.93   10.99   0 
  -1   4 -10   -4.85    5.22   0 
  -1   5  -9    8.35    6.17   0 
   0   1 -10   16.90    4.24   0 
   0   3 -12   18.85    6.21   0 
   1  -1  -6   89.92    2.65   0 
   1   0   3 1217.36    6.13   0 
   1   2   6  186.50    3.41   0 
   3  -1   4  103.99    3.22   0 
   4  -2   2   97.27    3.21   0 
   5  -1   6  272.78    6.02   0 
   5   1   9  263.06    7.00   0 
   7  -3   0    4.63    2.89   0 
   7  -1   7   32.70    4.72   0 
   0   3   5  189.65    2.52   0 
   1   1 -12  171.85    6.94   0 
   1   1   5 1002.41    6.55   0 
   1   2 -13  126.58    8.07   0 
   2   0 -12  214.02    6.38   0 
   2   4   8   19.38    3.04   0 
   3  -1 -11   63.41    4.32   0 
   3   4   9   50.26    4.31   0 
   4  -2  -9   73.24    2.81   0 
   5   2  10   41.31    5.86   0 
   6  -3  -1   43.85    2.52   0 
   7   1  10    5.18    6.01   0 
   8  -3   1   14.22    4.07   0 
   9  -3   1    4.33    3.93   0 
   9  -2   5  112.31    6.75   0 
  -1   1  -5  985.28    7.63   0 
  -1   2  -8   -4.79    2.46   0 
  -1   4  -9   18.37    5.17   0 
  -1   5  -8    5.21    5.45   0 
  -1   6  -5   43.76    5.35   0 
   0   1   3 1809.69    5.73   0 
   3   0 -13   29.50    5.13   0 
   4  -1 -12   20.02    4.34   0 
   6  -1   7   14.02    4.21   0 
   7  -2   5   24.74    4.76   0 
   7   0   9    9.37    4.83   0 
  -1   1  -3 2440.25    9.43   0 
  -1   1  -2 9615.97   15.96   0 
  -1   6  -3    5.11    4.23   0 
  -1   6  -2   11.85    3.77   0 
   0   0  -6  260.13    4.14   0 
   0   3 -11   45.36    5.85   0 
   1  -1  -5  123.49    2.37   0 
   2   1 -13   -0.96    5.11   0 
   3   1   8  134.87    4.73   0 
   4   1   9  185.48    5.81   0 
   5  -2 -10   14.78    2.63   0 
   5  -2   4   11.59    3.35   0 
   6  -3   0  163.80    3.80   0 
   6   1  10   34.01    5.64   0 
   8  -1   8    6.78    5.86   0 
   9  -3   2   44.05    5.62   0 
  -1   2  -7   73.53    3.98   0 
  -1   3  -8   15.89    3.88   0 
  -1   4  -8   30.15    5.03   0 
   0   2 -10   -0.65    4.07   0 
   0   6   3  154.15    2.25   0 
   1   0  -9  461.99    6.91   0 
   1   1 -11  223.27    6.79   0 
   1   2 -12   -4.98    5.63   0 
   1   3   7   16.23    2.04   0 
   2   2   8   20.12    3.08   0 
   2   5   8    2.76    2.62   0 
   3  -2  -6  545.91    3.78   0 
   4  -2   3   53.63    2.94   0 
   4  -1   6   80.68    3.94   0 
   4   0   8   29.12    3.65   0 
   5  -1   7  129.44    5.14   0 
   6  -2   5   24.65    3.90   0 
   7  -1   8    1.17    5.17   0 
   8  -3   2   35.88    4.15   0 
  -1   5  -6    3.65    4.31   0 
  -1   5   1  151.07    2.84   0 
   2  -1   3  173.63    2.96   0 
   3  -2   1  154.70    2.87   0 
   3  -1   5   67.63    3.34   0 
   3   0   7   32.59    2.71   0 
   4   2  10   14.65    4.50   0 
   5   0   9  684.66    9.93   0 
   5   1  10   60.53    5.61   0 
   7  -3   2   25.75    3.50   0 
  -1   3  -7   13.81    3.84   0 
  -1   4  -7    0.79    4.09   0 
   0   4 -10   20.29    5.59   0 
   0   5  -9   61.67    6.46   0 
   1   3 -12   15.98    5.61   0 
   2   1 -12   58.57    5.89   0 
   2   2 -13  134.46    8.02   0 
   5   2  11   47.37    5.54   0 
   6  -3   1   28.61    2.65   0 
   6  -1   8   25.81    3.77   0 
   8  -3   3   16.32    4.04   0 
  -1   4   2   69.27    1.47   0 
   0   0  -4  605.84    4.77   0 
   1   1 -10   36.58    4.50   0 
   1   2 -11    1.93    4.73   0 
   2   0   6  844.21    7.23   0 
   3   1 -13   12.82    5.90   0 
   3   3  10   28.51    4.26   0 
   3   4  10   67.55    4.85   0 
   4  -1 -11   31.46    4.15   0 
   5  -3  -3   80.43    1.68   0 
   5  -3  -2   86.37    2.10   0 
   5  -3  -1   21.40    2.03   0 
   5  -2   5   11.19    3.60   0 
   6  -2   6    3.84    3.95   0 
   6   0  10  614.55   11.03   0 
   6   1  11   70.50    6.98   0 
   7  -1   9   11.21    5.05   0 
   8  -2   7   -2.69    5.64   0 
  -1   2   1  338.21    2.00   0 
  -1   5  -4    8.14    3.37   0 
   0   2   5   23.43    1.76   0 
   1  -1  -3  326.67    2.27   0 
   1   5   7   41.73    2.24   0 
   2   0 -10 1329.67   11.56   0 
   2   3   9   54.47    3.48   0 
   2   4   9    9.24    3.13   0 
   3   1   9   65.60    4.33   0 
   4  -1   7  306.96    6.29   0 
   4   1  10   66.62    4.96   0 
   4   3  11   51.14    5.26   0 
   5  -1   8  380.23    7.70   0 
   6  -3   2  101.73    3.82   0 
   7  -3   3    0.41    3.27   0 
   8  -3   4   17.64    4.96   0 
  -1   2  -4  808.44    6.88   0 
  -1   3   2  201.71    1.59   0 
  -1   4  -5   14.03    3.66   0 
  -1   5  -3    8.43    3.04   0 
  -1   5  -2   41.27    3.41   0 
  -1   5  -1  327.16    5.09   0 
   0   1  -7   31.37    2.97   0 
   0   5  -8   40.20    5.62   0 
   1   3 -11   27.82    5.18   0 
   2   2 -12   78.65    6.69   0 
   3  -2   2  185.19    3.32   0 
   3  -1   6  102.02    3.93   0 
   5  -2  -9    2.47    2.60   0 
   5   1  11   10.78    5.14   0 
   6  -2 -10  131.99    4.24   0 
   6  -1   9    5.13    4.63   0 
  -1   3  -5   13.44    2.98   0 
   0   6  -5   11.06    5.24   0 
   1  -1   0  434.44    2.29   0 
   2  -1  -7  787.52    6.21   0 
   2   1 -11   32.89    4.98   0 
   2   2   9   41.65    3.51   0 
   2   3 -12   73.09    6.70   0 
   3  -1  -9  200.30    4.74   0 
   3   0 -11   77.74    4.67   0 
   6  -3   3   24.45    3.64   0 
   6  -2   7  132.39    5.82   0 
   7  -3   4   18.98    4.08   0 
  -1   2  -3 1413.57    8.12   0 
  -1   4  -4   79.87    4.09   0 
   0   0  -2 3681.47    7.65   0 
   0   1   4  294.01    3.08   0 
   0   3  -8  129.94    5.38   0 
   0   4  -8   -4.06    4.32   0 
   0   5  -7   42.05    5.72   0 
   0   6   2  199.98    3.51   0 
   1   0  -7  123.21    3.57   0 
   1   1  -9  195.71    5.52   0 
   1   3   8   12.20    2.61   0 
   1   4 -10   26.99    6.05   0 
   3  -2  -5  655.43    3.48   0 
   3   1 -12   24.62    5.35   0 
   4  -2   5  213.08    5.21   0 
   4   0 -12   12.61    4.81   0 
   5  -3   1  149.06    3.49   0 
   7  -2   8   12.26    5.21   0 
   8  -3   5   10.20    5.56   0 
  -1   2  -2  508.50    4.56   0 
  -1   4  -3   20.40    3.03   0 
  -1   4   1   34.94    1.82   0 
   0   1  -6  123.84    3.68   0 
   0   3   6    4.54    1.57   0 
   0   6  -4    0.42    4.20   0 
   1  -1  -2 1038.94    2.38   0 
   1   0   5 1464.38    8.29   0 
   1   3 -10   34.23    5.22   0 
   1   5  -9   12.14    6.32   0 
   3  -2   3   60.82    2.64   0 
   4  -1 -10  115.10    4.44   0 
   4  -1   8  289.95    6.43   0 
   5  -3   2  122.46    4.00   0 
   5  -1   9  307.14    7.45   0 
   7  -3   5   10.42    4.61   0 
  -1   2  -1  350.58    3.40   0 
  -1   3  -3  266.44    4.37   0 
   0   2  -7    5.40    3.17   0 
   0   4  -7   73.36    5.15   0 
   0   5  -6  145.74    6.08   0 
   1   1   7    5.61    2.27   0 
   1   2   8   -2.00    3.02   0 
   2   2 -11   13.54    4.75   0 
   2   4 -11   40.76    7.06   0 
   3   0   9  135.96    4.87   0 
   3   1  10   15.70    4.21   0 
   3   3  11   -6.85    3.95   0 
   4  -2  -7  286.48    3.61   0 
   4   0  10   37.20    4.36   0 
   4   1  11   10.30    4.60   0 
   5  -2   7  169.70    5.77   0 
   6  -3   4   28.98    3.89   0 
   6  -1  10   32.28    5.70   0 
  -1   4  -1   10.10    2.07   0 
   0   3  -7   33.89    4.08   0 
   0   4   6  153.67    2.09   0 
   0   6  -2  200.89    5.85   0 
   0   6   1  108.14    3.53   0 
   1  -1   1 6826.15   11.09   0 
   2   1 -10  180.35    6.10   0 
   2   3 -11   94.55    6.73   0 
   3  -2   4  130.52    3.76   0 
   3   2 -12   49.67    6.30   0 
   3   2  11  162.22    5.88   0 
   4  -2   6  792.82    8.93   0 
   4   2  12   11.25    5.63   0 
   5  -3   3  116.81    4.20   0 
   5   0  11  515.14   10.09   0 
   5   1  12    0.85    5.44   0 
   0   1  -5  453.59    5.32   0 
   0   2   6  148.60    2.86   0 
   0   5  -5   37.82    4.39   0 
   1   5  -8    0.91    5.72   0 
   2   0   8  284.67    5.64   0 
   2   2  10   25.32    4.06   0 
   2   4  10   -0.47    3.52   0 
   3   1 -11   63.90    5.33   0 
   3   3 -12   44.92    6.50   0 
   4  -1   9  169.35    5.72   0 
   5  -1  10   74.56    5.62   0 
   6  -3   5    7.47    3.88   0 
   7  -3   6   42.80    5.32   0 
  -1   3  -1  245.58    3.40   0 
  -1   3   1  824.97    4.12   0 
   0   2  -6  138.05    4.12   0 
   0   4  -6  150.51    5.59   0 
   1  -1   2 9999.99   16.02   0 
   2  -1   6  117.22    3.75   0 
   4   1 -12   20.95    5.69   0 
   5  -3   4   80.53    4.47   0 
   5  -2   8   15.69    4.18   0 
   6  -1  11   80.74    6.75   0 
   1   3   9   65.30    3.47   0 
   1   4  -8    5.79    4.67   0 
   1   5  -7   26.14    4.87   0 
   2   0  -8    3.90    2.92   0 
   2   2 -10   21.39    4.20   0 
   2   3 -10   53.96    5.57   0 
   3  -2   5  167.52    4.45   0 
   3  -1   8  137.36    4.30   0 
   3   1  11    3.44    4.33   0 
   4   1  12   16.28    5.46   0 
   5  -2  -8   42.85    2.53   0 
   6  -1 -11   21.11    4.01   0 
   7  -3   7   50.51    5.69   0 
   0   4  -5   25.08    3.92   0 
   1   1  -7   22.54    2.91   0 
   1   1   8   14.62    2.75   0 
   1   2  -8  416.19    7.02   0 
   1   6  -5   -6.09    4.91   0 
   2   1  -9  784.71    9.28   0 
   2   1  10   47.30    4.65   0 
   3   3 -11   53.44    6.06   0 
   4  -3   1   10.01    2.26   0 
   5  -3   5    2.10    4.07   0 
   8  -4  -1   34.54    3.18   0 
   8  -4   0    3.41    3.42   0 
   8  -4   1  108.34    5.16   0 
   0   1  -4  286.73    4.09   0 
   0   2  -5   21.15    2.57   0 
   0   5  -3    4.00    3.24   0 
   1   2   9  116.12    3.87   0 
   1   4   9   16.02    2.60   0 
   1   5   8   10.80    1.95   0 
   2   3  11    2.54    3.78   0 
   3   2  12   10.27    4.63   0 
   4  -3  -1   66.27    1.94   0 
   4  -3   2   27.23    2.40   0 
   5  -2   9   10.06    4.59   0 
   5  -1  11   13.18    5.35   0 
   5   1 -12   22.65    6.09   0 
   6  -2  10   18.02    5.34   0 
   8  -4   2   23.74    3.92   0 
   0   0   2 3605.35    7.62   0 
   0   3  -5  185.07    4.76   0 
   1   0   7 1057.04    8.48   0 
   1   4  -7   76.50    5.26   0 
   1   5  -6   46.13    5.32   0 
   1   6  -4   22.43    4.44   0 
   2  -2   1  323.25    3.45   0 
   2  -1   7  148.57    4.35   0 
   2   2  11   25.32    3.79   0 
   2   5  -8   50.32    6.49   0 
   3  -2   6  430.06    6.47   0 
   3  -1   9   67.72    4.35   0 
   3   0  -9   28.63    3.62   0 
   3   1 -10   18.14    4.38   0 
   4  -3   3   16.23    2.82   0 
   4   1 -11   26.52    5.29   0 
   5   0 -11   86.71    5.04   0 
   8  -4  -2    1.96    2.46   0 
   0   2   7    6.68    1.99   0 
   0   4  -4   98.45    4.46   0 
   1  -1   4 1797.95    8.93   0 
   1   0  -5  625.67    5.31   0 
   2  -2   0  963.02    4.59   0 
   3   0  11    4.30    4.63   0 
   3   1  12    8.15    4.82   0 
   3   4 -10  275.36    9.18   0 
   4   0 -10   74.71    4.40   0 
   4   0  12   13.19    5.01   0 
   7  -4   0   11.96    2.55   0 
   7  -4   1    0.71    3.08   0 
   7  -4   2   44.75    4.11   0 
   0   1   6  124.45    2.87   0 
   0   5   4    1.74    1.16   0 
   1   1   9   40.08    3.60   0 
   1   3  -7   58.36    4.33   0 
   1   6  -3  106.49    5.20   0 
   2  -2   3 1875.05    9.37   0 
   2  -1  -5  316.37    3.46   0 
   3  -2   7  114.15    4.59   0 
   3  -1  -7  151.71    3.25   0 
   4  -3   4  120.11    4.21   0 
   4  -2  -6   35.16    1.90   0 
   4  -1  11   10.79    4.60   0 
   4   3 -11   61.53    6.27   0 
   5  -2  10   38.24    5.41   0 
   5  -1  12    6.53    6.18   0 
   6  -3   8   20.18    5.46   0 
   7  -4   3   14.32    4.25   0 
   7  -2  -9   21.13    3.19   0 
   0   1  -3 1803.13    7.94   0 
   0   3  -4   -0.05    2.67   0 
   1  -1   5  959.49    7.33   0 
   1   2  10   11.07    3.64   0 
   1   3  10   36.84    3.59   0 
   1   4  -6   28.15    3.97   0 
   1   5  -5   37.52    4.86   0 
   2  -2   4 1759.00    9.95   0 
   2  -1   8  348.19    6.30   0 
   2   0  10  104.31    4.92   0 
   2   1  11    8.20    4.20   0 
   2   4  -8   -0.36    4.46   0 
   2   5  -7   -3.83    5.35   0 
   3  -1  10   22.06    4.03   0 
   4  -2   9   -0.07    4.21   0 
   6  -1 -10   -1.63    3.93   0 
   7  -4   4    7.26    3.94   0 
   0   4  -3   17.37    3.05   0 
   0   5   0   32.79    2.72   0 
   1   6  -2  187.80    5.73   0 
   2   3  12   13.66    4.55   0 
   2   6  -5   30.47    5.64   0 
   3  -2  -4  154.49    1.61   0 
   3   1  -9  198.11    5.56   0 
   5   1 -11   44.11    5.37   0 
   6  -3   9   30.30    5.80   0 
   7  -4   5   63.29    5.53   0 
   0   0   4  674.96    4.76   0 
   0   4   7   71.89    1.86   0 
   1   5  -4   73.48    5.08   0 
   2  -2  -1  449.21    2.38   0 
   2   2  12    7.79    4.05   0 
   2   3  -8   99.21    5.19   0 
   3  -2   8   10.04    3.74   0 
   3   1  13    7.33    5.60   0 
   3   4  -9   16.53    4.94   0 
   3   5  -8   17.71    6.40   0 
   4  -3   6   14.59    3.91   0 
   4  -2  10   20.61    4.54   0 
   5  -3   8   27.46    5.25   0 
   5  -2  11   40.81    6.01   0 
   6  -4   1    2.42    2.73   0 
   6  -4   2    8.12    3.38   0 
   6  -4   3   69.12    4.36   0 
   6  -2  -8   46.01    2.96   0 
   0   2   8   26.86    2.30   0 
   0   3   8  135.99    2.99   0 
   0   5   2   16.78    2.02   0 
   0   5   3   12.07    1.55   0 
   2  -1   9  147.77    4.93   0 
   2   5  -6   28.45    5.34   0 
   2   6  -4   10.89    5.43   0 
   3  -1  11    6.46    4.49   0 
   3   2  -9   15.48    4.12   0 
   3   3  -9   11.16    4.73   0 
   4   3 -10   22.60    5.22   0 
   5   2 -11   47.06    6.44   0 
   6  -4   0    6.33    2.48   0 
   6  -4   4  146.60    5.50   0 
   7  -4  -2   26.80    2.12   0 
   0   2  -3 1710.72    8.87   0 
   0   3  -3    9.55    2.47   0 
   0   4  -2    7.08    2.50   0 
   1   0   9   79.27    4.23   0 
   1   4  -5  343.08    6.80   0 
   2  -2   6  346.31    5.77   0 
   2   1  -7  827.13    8.28   0 
   2   1  12   95.08    5.49   0 
   2   4  -7   16.68    4.33   0 
   3  -2   9   22.87    3.95   0 
   4  -3   7   30.30    4.56   0 
   4   2 -10   52.63    5.19   0 
   5  -3   9    8.80    5.52   0 
   6  -4   5   11.92    4.06   0 
   7  -3  -6   54.52    2.13   0 
   7  -1 -10   27.71    4.20   0 
   1   1  -5  131.85    3.45   0 
   1   2  11  145.52    4.67   0 
   1   3  11    1.65    3.62   0 
   1   5  -3   32.56    4.36   0 
   2   0  -6  600.30    5.81   0 
   3   0  13   74.92    6.51   0 
   3   4  -8  463.98    9.43   0 
   3   5  -7  -10.02    5.52   0 
   4  -2  11   36.10    5.64   0 
   6  -4   6  153.75    6.49   0 
   0   0   6  233.22    4.04   0 
   0   1   8   55.49    3.09   0 
   0   4  -1  156.29    3.73   0 
   1   5   9    5.09    1.86   0 
   2  -2   7  105.94    4.39   0 
   2   2  13    2.00    4.51   0 
   2   3  -7   19.06    3.85   0 
   2   5  -5   13.67    4.62   0 
   2   6  -3   58.56    5.17   0 
   3  -3   1  103.22    2.71   0 
   3  -3   4  816.76    7.79   0 
   3  -3   5 1232.62   10.20   0 
   3  -1  -6   87.37    2.73   0 
   3  -1  12    3.97    4.94   0 
   4  -3   8   23.73    4.59   0 
   4   4  -9  315.83    9.17   0 
   5  -3  10   29.23    5.66   0 
   5   1 -10   14.69    4.71   0 
   6  -4  -1   55.73    2.38   0 
   1   1  11   59.13    4.31   0 
   1   2  -5   54.22    3.25   0 
   1   4  -4  257.01    5.84   0 
   2   0  12   35.33    5.34   0 
   2   1  13   68.15    5.33   0 
   2   4  -6   -8.38    4.16   0 
   3  -2  10  137.99    5.93   0 
   3   1  -8  340.36    6.28   0 
   3   3  -8   89.22    5.36   0 
   4   1  -9  203.35    6.02   0 
   5  -4   3   -3.86    3.25   0 
   5   3 -10   25.28    6.07   0 
   6  -4   7   32.58    5.42   0 
   6   0 -10    8.02    3.97   0 
   7  -2  -8   14.64    3.15   0 
   0   3  -2   85.90    2.85   0 
   0   3   9   84.65    2.93   0 
   2  -2   8   20.35    3.53   0 
   2  -1  -4   73.08    1.86   0 
   2   6  -2   61.33    5.16   0 
   3  -3   6  323.93    6.17   0 
   3   0  -7  328.63    5.16   0 
   4  -3   9   60.75    5.75   0 
   4   3  -9   11.66    4.54   0 
   5  -1  -8   78.32    3.85   0 
   5   0  -9   56.68    4.42   0 
   6  -3  -5   31.93    1.45   0 
   0   1   9   89.23    3.71   0 
   0   2  -2 1392.54    7.29   0 
   0   4   8    0.13    1.51   0 
   1   2  12   12.43    3.70   0 
   1   4  11   12.56    3.17   0 
   3  -3   0   35.98    1.68   0 
   3  -3   7  334.27    6.87   0 
   3  -2  11  143.64    6.43   0 
   3  -1  13    8.89    5.91   0 
   3   4  -7  123.32    5.84   0 
   3   5  -6    9.99    4.97   0 
   3   6  -4   12.07    5.53   0 
   4   0  -8   27.50    3.42   0 
   4   4  -8  101.99    6.25   0 
   4   5  -7  137.35    7.39   0 
   5  -4   1   26.40    2.71   0 
   5  -4   6   15.90    4.10   0 
   5   4  -9  -10.60    6.20   0 
   0   0   8   11.16    2.98   0 
   0   4   0    5.14    1.89   0 
   1   0  11   30.11    4.28   0 
   2  -2   9   35.82    4.13   0 
   2   1  -6  459.31    5.90   0 
   2   5  -4   77.48    5.25   0 
   3  -3   8   66.87    4.50   0 
   4  -3  10   40.94    5.91   0 
   5  -4   7    6.74    4.61   0 
   6   1 -10   -0.37    4.86   0 
   7  -1  -9    0.08    3.94   0 
   1   1  -4  132.04    3.27   0 
   1   3  -4   79.19    3.60   0 
   1   4  -3   67.38    3.75   0 
   2   4  -5   -0.91    3.90   0 
   5  -4   0   14.15    2.27   0 
   5  -4   8   -2.15    5.76   0 
   5   3  -9   11.67    5.52   0 
   6  -2  -7   52.86    2.79   0 
   6   2 -10  127.57    6.70   0 
   8  -2  -8   23.68    3.90   0 
   0   1  10   24.76    3.38   0 
   0   3  -1  191.33    3.27   0 
   0   3  10  130.46    3.92   0 
   1  -2   3 1388.73    7.88   0 
   1  -2   5  644.19    6.38   0 
   1  -2   6  183.71    4.47   0 
   1  -1  10   -2.63    3.59   0 
   1   2  -4   38.58    2.88   0 
   2  -2  10   23.00    4.30   0 
   3  -3   9    7.70    4.67   0 
   3  -2  12    7.21    5.16   0 
   3   1  -7  151.22    4.79   0 
   3   3  -7   34.50    3.92   0 
   3   5  -5   18.34    5.19   0 
   3   6  -3    9.15    5.12   0 
   4  -2  -5  244.01    2.85   0 
   4   3  -8  161.03    6.31   0 
   5   2  -9   -0.34    4.56   0 
   7   1 -10   36.96    5.57   0 
   0  -1   5  457.48    5.23   0 
   1  -2   7   74.92    4.04   0 
   1   0  -3  311.04    3.16   0 
   1   1  13   12.33    4.82   0 
   1   2  13    7.17    4.19   0 
   2   5  -3   43.60    4.31   0 
   2   6   0   13.37    4.08   0 
   3   2  -7  776.17    9.14   0 
   4  -4   3   71.76    3.58   0 
   4  -4   4    5.00    3.12   0 
   4  -4   5   49.38    3.99   0 
   4  -4   6   46.51    4.39   0 
   4   2  -8   67.90    4.72   0 
   4   4  -7  165.68    6.60   0 
   4   5  -6   53.30    6.15   0 
   5  -2  -6   67.27    2.33   0 
   0   2  11   37.93    3.77   0 
   1  -2   2  515.31    4.52   0 
   1  -1  11   61.65    4.83   0 
   1   5   0  491.26    6.39   0 
   2  -3   5  413.53    6.25   0 
   2  -3   6  827.59    9.04   0 
   2  -2  11   32.61    4.96   0 
   2  -1  13   69.31    6.53   0 
   4  -4   2    1.85    2.52   0 
   4  -4   7   94.25    5.55   0 
   6  -4  -2   -1.03    1.16   0 
   6  -1  -8   34.16    3.36   0 
   6   3  -9   19.12    5.77   0 
   0  -1   3 1856.42    7.82   0 
   0   0  10    4.15    3.65   0 
   0   1  -1  863.23    4.08   0 
   1   3  -3  397.59    5.49   0 
   1   4  -2   67.84    3.52   0 
   2   3  -5   96.50    3.55   0 
   2   4  -4    9.18    3.98   0 
   3   5  -4   12.18    5.25   0 
   3   6  -2   25.92    4.80   0 
   4  -4   8   22.67    5.03   0 
   6   1  -9   12.33    4.64   0 
  -1   2   5   59.19    1.58   0 
  -1   2   6   63.50    2.02   0 
   0  -1   8   56.92    3.64   0 
   0   2  -1  294.46    3.30   0 
   0   4   9   31.63    1.91   0 
   1  -2   9  120.84    4.92   0 
   1   0  13    5.82    5.17   0 
   2  -2  12   11.30    5.00   0 
   2   1  -5  306.96    4.75   0 
   2   5  -2   10.83    3.84   0 
   2   6   1   20.28    3.51   0 
   3  -3  -1   10.83    1.14   0 
   3  -3  11   -6.18    5.20   0 
   3   3  -6  130.50    4.98   0 
   4  -4   9  264.30    7.93   0 
   4   3  -7  334.19    7.30   0 
   4   5  -5   44.78    6.10   0 
   5   3  -8   12.83    4.67   0 
   5   5  -6   31.10    6.22   0 
   7  -2  -7   27.05    3.30   0 
   7   0  -9   17.98    4.02   0 
  -1   1   5  133.70    2.38   0 
  -1   1   6   88.76    2.37   0 
   0   3   0   11.89    1.90   0 
   0   3  11   35.46    3.10   0 
   0   4   2    6.62    1.55   0 
   1  -1  12   25.36    4.99   0 
   1   5   1  333.28    5.28   0 
   3   4  -5   30.18    4.40   0 
   4  -4   1    8.89    2.24   0 
   4  -1  -6   67.08    2.79   0 
   4   4  -6   27.56    4.57   0 
   5  -4  -1   27.94    1.75   0 
   5   4  -7    4.15    5.14   0 
  -1   1   4  128.60    2.16   0 
  -1   1   7   21.11    2.16   0 
  -1   2   7   14.67    1.80   0 
   0  -1   2 4939.82   11.11   0 
   0   2  12    4.78    3.47   0 
   1  -2   1  357.59    3.37   0 
   2   6   2   18.86    4.02   0 
   3  -4   5    2.59    3.74   0 
   3   1  -6   76.37    3.46   0 
   3   2  -6  561.05    7.53   0 
   3   6  -1   -2.76    4.09   0 
   4   1  -7   14.57    3.74   0 
   4   2  -7  271.83    6.31   0 
   7   1  -9    3.27    5.13   0 
   7   2  -9   21.55    5.35   0 
  -1   1   8   39.93    2.70   0 
  -1   2   8  414.81    4.78   0 
   0  -1  10   16.65    4.07   0 
   1  -2  11  139.55    5.89   0 
   1  -1  13   10.74    5.24   0 
   1   1  -3  330.32    3.98   0 
   2  -3  10    6.13    4.34   0 
   2   3  -4   49.60    3.37   0 
   2   4  -3    6.39    3.39   0 
   3  -4   4   58.01    3.66   0 
   3  -4   7  116.43    5.56   0 
   3  -4   8  592.00   10.08   0 
   3   5  -3    7.80    4.35   0 
   6  -5   3   43.16    3.96   0 
   6   0  -8   79.85    4.35   0 
   6   3  -8   58.96    5.74   0 
   0   0  12   49.00    4.97   0 
   0   4  10   14.81    2.24   0 
   2  -3   1  187.39    3.14   0 
   2  -3  11    4.82    5.00   0 
   2   5  -1  122.71    4.51   0 
   3  -4   3  115.35    4.00   0 
   3  -4   9   54.09    5.42   0 
   3   6   0    3.50    4.64   0 
   4   5  -4   37.73    5.45   0 
   4   6  -2    1.91    5.12   0 
   5   3  -7  220.12    6.79   0 
   5   5  -5   15.84    5.66   0 
   6   4  -7   21.60    5.86   0 
   8  -2  -7   46.77    4.05   0 
  -1   0   5  640.78    5.34   0 
  -1   0   7  137.96    3.64   0 
  -1   1   9  193.93    4.36   0 
  -1   2   9  157.05    3.79   0 
   0   1  13  200.58    6.37   0 
   0   2  13  119.36    5.47   0 
   0   4   3   12.82    1.45   0 
   1  -2  12   15.46    5.04   0 
   1   3  -2  209.60    4.04   0 
   2   0  -4 1258.08    6.82   0 
   3   3  -5  268.26    5.98   0 
   3   4  -4   43.12    4.56   0 
   4   3  -6  924.37   10.67   0 
   5   0  -7  803.67    8.53   0 
   6  -5   2    0.20    3.17   0 
   6  -1  -7   14.17    3.12   0 
   7   3  -8   27.01    5.81   0 
   0  -2   8   22.80    3.71   0 
   1  -3   6   35.99    3.67   0 
   2  -3  12   18.82    5.91   0 
   4  -4   0   17.95    1.81   0 
   4   4  -5   85.14    5.48   0 
   5  -5   4   28.37    3.87   0 
   7  -3  -5    1.36    1.84   0 
  -1   0   9  514.57    7.07   0 
  -1   2  10   26.71    2.85   0 
   0  -2   9   49.87    4.03   0 
   1  -3   4   87.21    3.36   0 
   1  -3   9   57.52    4.61   0 
   1  -2  13    0.31    5.60   0 
   2   2  -4  137.95    3.82   0 
   3   5  -2   28.64    4.07   0 
   3   6   1    2.39    4.43   0 
   4   0  -6  238.16    4.45   0 
   4   6  -1    1.94    5.11   0 
   5  -5   3   54.05    4.15   0 
   5   1  -7   89.01    4.71   0 
   6   3  -7   32.46    5.15   0 
  -1   1   3  339.89    2.44   0 
  -1   1  11  225.23    5.68   0 
   0  -2  10    5.22    3.75   0 
   1   4   0  136.47    3.42   0 
   2  -4   6    1.84    3.43   0 
   2  -4   8   21.73    5.08   0 
   2  -1  -3  300.90    2.45   0 
   2   4  -2    7.45    3.15   0 
   2   5   0  185.39    4.87   0 
   2   6   5   67.15    3.50   0 
   3   0  -5 1504.81    8.60   0 
   4   5  -3  105.49    6.03   0 
   5   5  -4   32.89    6.05   0 
   6  -5   1   70.56    3.45   0 
   6   4  -6   -1.82    5.50   0 
   8   0  -8   35.84    4.60   0 
   8   2  -8    3.02    6.46   0 
  -1  -1   7   21.44    2.78   0 
  -1   3   7   64.32    1.66   0 
   0  -1  13  203.63    7.58   0 
   0   0  14  101.04    6.70   0 
   0   2   0    2.18    1.38   0 
   1  -3   3  266.63    4.24   0 
   2  -4   9    3.86    4.87   0 
   2   3  -3  197.83    4.53   0 
   3   1  -5  218.54    4.36   0 
   4  -5   5   -4.64    4.02   0 
   4  -5   6   11.48    4.26   0 
   4  -5   7   16.31    5.12   0 
   4   1  -6   86.04    4.07   0 
   5  -1  -6    9.48    2.32   0 
   5   3  -6  255.95    6.76   0 
   5   4  -5   18.67    4.71   0 
   6   2  -7   48.63    4.73   0 
   7   3  -7   44.57    5.65   0 
   8   1  -8   47.96    5.84   0 
  -1  -1   8   32.67    3.43   0 
  -1  -1   9  188.93    5.42   0 
  -1   0  11 1890.84   14.21   0 
  -1   2  11    4.20    2.83   0 
  -1   3   8   10.63    1.51   0 
   0  -2   3 1726.02    8.79   0 
   1   2  -2  700.74    5.62   0 
   2  -4   4  121.35    4.52   0 
   3   3  -4  109.63    4.43   0 
   3   4  -3   -3.40    3.61   0 
   3   6   2   25.97    4.56   0 
   4   3  -5  544.64    8.17   0 
   4   4  -4   69.10    5.15   0 
   4   6   0    1.53    4.71   0 
   5  -5   2   40.80    3.32   0 
   5  -2  -5  857.85    5.74   0 
   6   5  -4    6.48    6.25   0 
   7  -2  -6    0.80    2.72   0 
   7   4  -6    4.66    5.75   0 
  -1  -1  10   33.71    4.30   0 
  -1   3   6   64.97    1.16   0 
  -1   3   9   52.47    2.33   0 
   0  -2  12   -1.18    4.95   0 
   0   4   4  104.59    1.90   0 
   1  -3  12    6.76    5.30   0 
   1  -2   0  107.90    1.86   0 
   1   5   4    6.28    2.11   0 
   2   5   1  175.80    4.75   0 
   3  -4   1   26.01    2.39   0 
   3   5  -1   20.34    3.84   0 
   4  -5   4    4.27    3.33   0 
   4  -1  -5  306.73    4.07   0 
   5   5  -3   66.75    5.57   0 
   6   1  -7   13.95    3.82   0 
   8  -3  -5   10.31    2.52   0 
   8  -1  -7   51.80    4.55   0 
  -1   0   3  297.03    3.11   0 
  -1   2  12    1.66    3.55   0 
   0  -2  13  114.82    6.76   0 
   3  -1  -4  350.70    3.49   0 
   4   5  -2    6.52    4.46   0 
   5   2  -6   65.55    4.46   0 
   6   3  -6    7.33    4.64   0 
   6   4  -5   66.64    5.89   0 
   7   0  -7   95.12    4.58   0 
   7   2  -7   29.58    5.19   0 
  -1   0  13   21.81    5.00   0 
  -1   1  13  238.72    6.40   0 
   0  -3   7   36.23    3.69   0 
   0  -3   8  132.87    5.33   0 
   1   4   1   10.82    2.08   0 
   2  -4   3  827.55    7.62   0 
   3  -5   7   74.99    5.38   0 
   3  -5   8   13.75    5.35   0 
   3  -2  -3  104.28    1.30   0 
   3   6   3    0.64    3.52   0 
   4  -5   3    7.87    3.05   0 
   4  -2  -4    3.64    1.30   0 
   4   6   1   63.84    5.33   0 
   5   1  -6   10.55    3.39   0 
   7   1  -7   17.96    4.55   0 
   8  -2  -6   17.12    3.55   0 
   8   2  -7   48.61    6.28   0 
  -1  -1  12  169.47    6.34   0 
  -1   2  13  125.86    5.23   0 
   0  -3   6    4.73    3.40   0 
   0  -3  10  129.03    6.15   0 
   1  -4   8   30.13    4.96   0 
   1  -4   9   20.65    5.13   0 
   1   5   5   12.70    2.12   0 
   2   2  -3   84.28    2.65   0 
   3  -5   5   37.74    4.68   0 
   3   2  -4  165.31    4.25   0 
   3   4  -2   30.14    3.62   0 
   3   5   0    4.28    3.75   0 
   4   2  -5  246.65    5.44   0 
   5   3  -5  153.97    5.57   0 
   5   4  -4  135.19    5.69   0 
   6   5  -3   -4.68    5.75   0 
   7   4  -5   85.86    6.92   0 
   9   0  -7  118.22    6.53   0 
  -1  -2   7   13.17    3.25   0 
  -1  -2   8  416.67    6.57   0 
  -1  -2   9  174.22    5.29   0 
  -1  -1  13  230.18    8.01   0 
  -1   3  11   26.60    2.83   0 
   0  -3  11   24.83    4.86   0 
   0  -2   2 1261.94    6.89   0 
   1  -4   6    9.03    3.76   0 
   1  -4  10   -4.57    5.60   0 
   1  -4  11   13.00    5.50   0 
   2   3  -2  440.21    5.78   0 
   2   5   2  131.41    4.28   0 
   4   4  -3  453.19    7.84   0 
   4   5  -1   22.52    4.49   0 
   4   6   2   17.62    5.00   0 
   5   5  -2   33.51    5.39   0 
   6  -5   0  135.49    3.05   0 
   6   2  -6    8.40    3.91   0 
  -1  -2  11    5.96    4.28   0 
   0  -3  12   21.08    5.35   0 
   2  -4   2  174.45    4.15   0 
   3  -5   4  151.44    5.12   0 
   3   3  -3   24.21    3.19   0 
   4   1  -5  313.52    5.27   0 
   6   4  -4   -0.31    4.60   0 
  -2   0   8    4.11    3.24   0 
  -2   1   9  811.02    7.77   0 
   0  -3   4   -1.22    2.62   0 
   2  -5   8    0.20    4.83   0 
   3   1  -4  357.32    4.94   0 
   4  -4  -1  108.02    1.89   0 
   6  -2  -5   31.59    2.39   0 
   6   0  -6  355.61    6.36   0 
   6   1  -6  180.48    5.47   0 
   7   2  -6    4.47    4.76   0 
  -2   0  10 1347.75   11.44   0 
  -2   1   8  573.22    5.96   0 
  -2   1  10  180.01    4.59   0 
  -1  -2  13  115.01    7.52   0 
  -1   3  12   13.56    2.99   0 
   0   4   5   26.61    1.31   0 
   1  -4   4   76.97    3.78   0 
   1   3   0  473.20    4.75   0 
   1   5   6    1.38    1.84   0 
   2  -5   7   68.77    5.63   0 
   2   4   0    4.25    2.61   0 
   3   5   1   15.53    3.62   0 
   5   2  -5  803.58    9.21   0 
   5   4  -3  123.84    5.72   0 
   6   5  -2   53.25    5.89   0 
   7   3  -5    5.66    4.74   0 
   7   4  -4   18.58    5.57   0 
  -2  -1  10  197.56    5.87   0 
  -2   1  11   26.23    3.38   0 
   1  -3   1  244.57    3.45   0 
   1   4   2  113.61    2.82   0 
   2  -5   6   50.34    4.61   0 
   2   5   3  121.68    4.10   0 
   3  -5   3   44.77    3.73   0 
   3  -4   0   18.51    1.76   0 
   3   4  -1   12.56    3.57   0 
   4   4  -2  118.82    5.02   0 
   4   5   0   -2.72    3.87   0 
   5   5  -1  212.73    7.11   0 
   7   1  -6    2.00    4.17   0 
   8   3  -5   14.61    5.88   0 
   9  -1  -6   90.99    4.96   0 
  -2  -1   7  821.91    8.06   0 
  -2  -1   8  539.37    6.99   0 
  -2   0   6  532.75    5.52   0 
  -2   0  12  176.32    6.01   0 
  -1  -3   8   10.32    3.81   0 
  -1  -3   9   61.36    4.79   0 
  -1  -3  10   37.08    5.05   0 
  -1  -2   4   37.43    2.78   0 
   0  -4   8   -3.73    4.31   0 
   0  -4  10   14.59    5.62   0 
   0  -4  11   92.40    6.45   0 
   2  -5   5    8.18    3.62   0 
   4   2  -4   -0.37    2.94   0 
   6   4  -3    5.85    4.41   0 
   7  -2  -5    6.25    2.56   0 
   8   0  -6   37.67    4.33   0 
   8   1  -6   23.98    4.86   0 
   9   1  -6   77.68    6.08   0 
  -2   1   6  483.18    4.71   0 
  -2   2   9   54.05    2.67   0 
   1  -4   3   34.50    3.40   0 
   1   5   7   42.82    2.28   0 
   2   3  -1  336.28    4.86   0 
   3   2  -3   92.79    3.52   0 
   5   0  -5   35.04    2.96   0 
   6   3  -4   45.35    4.50   0 
   6   5  -1  164.48    7.20   0 
   7  -3  -4   13.26    2.32   0 
  -2  -2   9   61.57    4.23   0 
  -2  -2  10   20.70    4.32   0 
  -2  -1   6  464.38    5.91   0 
  -2  -1  13   -3.00    5.34   0 
  -2   1  13   -1.75    3.81   0 
  -2   2   8  303.95    4.05   0 
  -2   2  10   19.80    2.50   0 
  -2   2  11   16.14    3.13   0 
  -1  -3   6   65.52    3.83   0 
   0  -4   6  150.95    5.23   0 
   2  -5   4    7.47    3.49   0 
   2  -4   1 1107.77    7.18   0 
   2   2  -2  630.76    5.62   0 
   3   3  -2   72.55    3.70   0 
   3   5   2   39.54    3.95   0 
   4  -5   1   -0.56    2.25   0 
   7   4  -3   15.65    5.24   0 
   8  -2  -5   16.23    3.64   0 
   9  -2  -5    8.73    4.43   0 
  -2  -2  11   16.77    4.63   0 
  -2  -2  12   70.55    5.92   0 
   2   4   1 1141.68    8.57   0 
   2   5   4    4.14    3.01   0 
   3  -5   2   42.44    3.37   0 
   4   5   1    0.21    3.51   0 
   5  -5   0  168.83    3.00   0 
   5   4  -2  803.47    9.85   0 
   5   5   0  166.22    6.08   0 
   6  -1  -5  278.87    4.68   0 
   6   1  -5  270.36    6.20   0 
   7   3  -4    9.87    4.90   0 
   8   2  -5   11.01    5.13   0 
   8   3  -4   58.50    5.78   0 
   9   2  -5   12.27    6.33   0 
  -2  -2   7   87.71    4.37   0 
  -1  -3   5   18.03    3.44   0 
  -1  -2   3   26.78    2.44   0 
   1  -5   6   -1.22    3.99   0 
   1   5   8    8.88    1.99   0 
   4  -1  -4   13.05    1.54   0 
   4   4  -1  106.40    4.90   0 
   5  -2  -4 1050.22    6.18   0 
   5   2  -4 1088.02   10.25   0 
   5   3  -3   78.25    4.51   0 
   8  -3  -4   66.22    3.29   0 
  -2  -1   5  315.17    4.71   0 
  -2   2   7   92.04    2.25   0 
  -1  -4  10   33.50    5.65   0 
   4   0  -4  128.14    3.22   0 
   6   4  -2   -4.38    4.67   0 
   7  -1  -5   61.34    3.70   0 
   7   1  -5   61.73    4.74   0 
   8   1  -5   30.43    4.92   0 
   9   1  -5   24.56    5.56   0 
  -2  -3  10   49.65    5.02   0 
  -1  -4   9    3.25    4.71   0 
  -1  -4  11    9.21    5.20   0 
  -1  -1   2 1074.40    5.68   0 
   0  -3   2   76.70    2.68   0 
   1  -4   2  111.27    3.35   0 
   1   3   1  235.99    3.33   0 
   3   1  -3  364.12    4.70   0 
   3   5   3   51.65    4.13   0 
   5   5   1   68.33    5.22   0 
   6   2  -4  404.65    7.35   0 
   6   3  -3   30.04    4.15   0 
   7   0  -5   -0.90    3.45   0 
   7   4  -2   32.53    5.81   0 
   8  -1  -5   22.57    3.38   0 
   8   4  -2    7.17    5.86   0 
   9  -1  -5   14.18    3.81   0 
   9   0  -5  131.79    5.86   0 
  -2  -3   8  106.51    5.12   0 
  -2  -3   9   -9.56    3.94   0 
  -2  -3  11   97.99    6.15   0 
  -2  -3  12   73.77    6.71   0 
  -1  -4   7  111.54    5.38   0 
  -1  -3   4   75.49    3.52   0 
   0  -5   8   40.75    5.34   0 
   0  -5   9   77.75    6.53   0 
   1   5   9    6.11    1.93   0 
   2  -3  -1  332.58    2.44   0 
   4   2  -3    3.95    2.85   0 
   4   3  -2   27.37    2.67   0 
   7   2  -4  214.85    6.29   0 
  -3  -1  10   22.39    4.40   0 
  -3  -1  11   59.42    5.09   0 
  -3  -1  12   30.20    4.78   0 
  -3   0   9   13.73    3.33   0 
  -3   0  11   67.87    4.45   0 
  -2  -2   5   75.01    3.37   0 
  -2   0   4 1237.85    6.81   0 
   0  -5   7   50.91    5.00   0 
   2   1  -2  273.12    3.70   0 
   5  -3  -3   82.63    1.77   0 
   8   2  -4    7.14    4.41   0 
   8   3  -3   94.35    6.32   0 
  -3  -1   8  338.34    6.41   0 
  -3  -1  13   10.46    5.76   0 
  -3   0  13   32.87    5.06   0 
  -2  -3   7   17.61    2.66   0 
  -2  -1   4   69.25    2.86   0 
  -1  -4   6   20.91    4.31   0 
   0   3   3    9.18    1.10   0 
   1  -5   4    8.74    3.25   0 
   1  -3   0  482.49    3.95   0 
   2   4   2  176.58    3.95   0 
   3  -6   4   20.04    4.50   0 
   3  -1  -3  371.37    3.22   0 
   3   0  -3 1987.88    8.64   0 
   4   4   0   18.65    3.85   0 
  -3  -2  10   45.34    4.75   0 
  -3  -2  11   35.17    5.48   0 
  -3   1   9  197.28    4.54   0 
  -3   1  10   21.94    3.05   0 
  -3   1  11   61.53    3.70   0 
  -3   1  12   23.07    3.81   0 
  -2  -3   6   39.14    3.85   0 
  -2   2   6  153.82    2.30   0 
   0  -5   6  142.53    5.86   0 
   0  -4   3   21.56    3.04   0 
   0  -1   0  817.84    3.15   0 
   1   2   0  105.23    2.40   0 
   2   2  -1  474.12    4.88   0 
   3  -5   1    8.83    2.35   0 
   3   5   4  142.81    4.99   0 
   5  -1  -4  176.34    3.35   0 
   5   2  -3   55.00    3.82   0 
   5   3  -2   82.81    3.76   0 
   5   5   2   38.49    4.75   0 
   7   4  -1    5.48    5.28   0 
   9  -2  -4    4.53    4.15   0 
   9   1  -4   34.07    5.55   0 
  -3  -2   8  418.91    7.50   0 
  -3   0   7  306.23    5.03   0 
  -2  -4  10    0.86    5.33   0 
  -1  -4   5  351.32    6.68   0 
  -1  -3   3  369.90    5.26   0 
  -1  -2   2  714.32    5.68   0 
   5   4   0    7.04    3.93   0 
   6   3  -2   28.15    4.15   0 
   6   5   2    2.35    4.54   0 
   7  -2  -4  211.19    4.24   0 
   7   1  -4  103.47    4.94   0 
   8  -2  -4    5.06    3.36   0 
   8   1  -4   67.79    5.18   0 
   9   3  -2   63.29    6.65   0 
  -3   1   8  330.15    5.03   0 
  -2  -4   9   -2.02    4.37   0 
  -2  -2   4  143.30    3.84   0 
  -1  -5   9    4.91    5.86   0 
   0  -5   5   41.51    4.22   0 
   1  -5   3    5.30    3.31   0 
   4  -5   0   -2.01    1.80   0 
   4   1  -3  613.12    6.36   0 
   6  -1  -4  149.40    3.90   0 
   6   0  -4   90.92    4.09   0 
   6   2  -3   79.80    4.52   0 
   7   3  -2   54.74    5.06   0 
   8   3  -2  149.51    6.82   0 
   9  -1  -4   39.57    4.62   0 
  -3  -3  10  100.25    6.40   0 
  -3  -3  11   50.43    6.13   0 
  -3  -2   7  800.78    9.13   0 
  -2  -3   5  113.40    4.40   0 
  -2   3  10   45.57    2.18   0 
  -2   3  11   94.47    2.80   0 
  -2   3  12   77.06    3.10   0 
  -1  -5   8   -0.38    5.47   0 
   0  -3   1  191.69    3.26   0 
   1  -4   1    8.22    2.00   0 
   2   0  -2  534.97    3.87   0 
   3  -6   3   -3.14    3.74   0 
   5   5   3   68.07    5.10   0 
   7   2  -3  155.01    4.95   0 
   8  -1  -4   68.66    4.06   0 
   8   0  -4   10.80    3.99   0 
   8   2  -3   62.58    4.39   0 
   8   4   0   -2.24    5.70   0 
  -3  -3   9   17.95    4.56   0 
  -1  -5   7   17.72    5.10   0 
  -1  -4   4  214.82    5.55   0 
  -1   1   2 1060.22    2.49   0 
   2  -6   4   29.91    4.50   0 
   3  -4  -1   15.16    1.27   0 
   4  -2  -3    3.69    1.05   0 
   4   4   1   10.40    3.50   0 
   6  -3  -3   27.87    1.99   0 
   6   5   3   34.86    5.93   0 
   7   4   0   14.69    5.07   0 
  -3  -3   8   73.44    4.95   0 
  -3   1   7  155.76    3.28   0 
  -3   2  11   36.00    3.17   0 
  -3   2  12   36.44    3.51   0 
   0  -5   4    0.76    3.36   0 
   1  -2  -1  331.31    1.97   0 
   1   3   2    7.03    1.85   0 
   2   4   3  873.51    7.26   0 
   3   3   0   39.56    2.89   0 
   3   4   2  310.67    5.54   0 
   5   1  -3  211.49    4.70   0 
   5   3  -1   21.99    3.74   0 
   9   1  -3   45.24    5.34   0 
  -4  -1  10  116.14    5.33   0 
  -3  -3   7   19.93    3.91   0 
  -2  -4   6   -4.00    3.74   0 
  -2  -3   4   54.61    3.50   0 
  -2   3   9   -0.93    1.43   0 
  -1  -5   6   41.85    5.15   0 
   1  -6   5   35.64    4.57   0 
   2  -1  -2  254.07    2.02   0 
   2   3   1  187.56    3.54   0 
   3   1  -2  414.17    4.80   0 
   5   2  -2   62.81    3.77   0 
   5   4   1   32.63    4.40   0 
   7  -3  -3   16.26    2.35   0 
   8  -4  -2   13.08    2.81   0 
   8   1  -3   26.13    4.39   0 
   8   3  -1   73.76    6.13   0 
   9   2  -2   34.14    5.80   0 
  -4  -2  10   57.99    5.57   0 
  -4   0  10   74.01    4.48   0 
  -4   0  12   39.68    4.51   0 
  -3  -4  10  252.57    8.63   0 
  -3  -1   5  203.67    4.17   0 
  -2  -2   3  104.02    3.35   0 
  -1  -3   2  216.40    3.95   0 
   0  -2   0   -1.74    1.34   0 
   0   4   7   73.53    1.78   0 
   1   0  -1 1592.39    4.45   0 
   2  -5   1  165.86    3.73   0 
   3   5   6   83.68    4.41   0 
   4  -1  -3  595.37    4.79   0 
   4   5   5    2.55    4.34   0 
   6   2  -2    5.86    3.34   0 
   6   4   1   -0.77    4.48   0 
   6   5   4   43.16    6.20   0 
   7   1  -3   82.37    4.73   0 
   7   3  -1   35.62    3.84   0 
   7   4   1    3.56    5.24   0 
   8   2  -2    3.76    4.58   0 
  -3  -4   9   17.37    5.21   0 
  -3  -3   6  129.20    5.04   0 
  -3  -2   5  591.54    7.31   0 
  -3   2   9   14.33    2.15   0 
  -2  -5   8   -0.09    5.74   0 
  -2  -4   5    3.52    3.85   0 
  -1  -5   5   43.26    4.77   0 
  -1  -4   3   60.12    3.84   0 
  -1  -1   1  456.34    3.68   0 
   1  -5   2   42.26    2.90   0 
   2  -6   3   25.25    4.07   0 
   2   5   8    1.89    2.76   0 
   4   3   0   58.35    3.90   0 
   4   4   2    2.85    3.57   0 
   7  -4  -2   30.45    2.39   0 
   7   2  -2   53.77    4.57   0 
   9  -2  -3   33.12    4.16   0 
   9   0  -3   32.23    5.00   0 
  10   1  -2   18.52    5.74   0 
  -4  -3  11   45.75    6.07   0 
  -4  -2   8   71.49    4.51   0 
  -4  -1   8   18.69    4.09   0 
  -3  -4   8  468.66    9.32   0 
  -3   0   5 1495.23    8.59   0 
   0  -5   3   19.05    3.23   0 
   1  -6   4    0.24    4.42   0 
   3  -6   2   32.82    3.36   0 
   5   0  -3  336.16    4.96   0 
   5   5   5   40.18    5.29   0 
   9  -1  -3   42.05    4.20   0 
   9   3   0   23.67    6.15   0 
  -4  -3   9    3.03    4.58   0 
  -4  -3  10   13.24    3.91   0 
  -4   0   8   28.32    3.55   0 
  -4   1  13   30.32    4.84   0 
  -3  -4   7  121.78    5.80   0 
  -2  -5   7   -3.31    5.28   0 
  -1  -2   1  331.01    3.85   0 
   2   2   0 1019.11    6.62   0 
   2   4   4  110.91    3.58   0 
   3  -5   0    2.69    1.99   0 
   3   4   3  117.38    4.01   0 
   3   5   7   78.49    4.50   0 
   4   1  -2  729.54    6.75   0 
   5  -2  -3   55.28    2.03   0 
   5   3   0  135.50    4.93   0 
   5   4   2   50.25    4.55   0 
   7   0  -3    1.96    3.65   0 
   8   3   0   65.34    6.00   0 
   8   4   2   33.21    6.61   0 
   9   1  -2   14.86    5.17   0 
  -4  -2   7  270.65    6.26   0 
  -4   1  10  111.42    4.45   0 
  -3  -3   5  296.26    6.18   0 
  -3   2   8  414.13    4.45   0 
  -2  -4   4   15.47    3.64   0 
  -2  -3   3  185.08    4.49   0 
  -1  -5   4   71.25    4.76   0 
   0  -6   5    6.36    4.54   0 
   4   2  -1  198.92    4.39   0 
   5  -1  -3  208.33    3.51   0 
   6  -2  -3   76.53    2.69   0 
   6   4   2    8.21    4.60   0 
   7  -2  -3  152.03    3.79   0 
   7   3   0    7.15    4.20   0 
   8  -1  -3   12.35    3.31   0 
  10   0  -2   97.67    6.57   0 
  -4  -3   8  150.73    6.18   0 
  -3  -4   6   30.41    4.43   0 
  -3  -1   4  354.34    4.97   0 
  -2  -5   6   51.04    5.57   0 
  -2   2   5   75.84    1.48   0 
   6  -1  -3  799.10    7.07   0 
   7  -1  -3   91.16    3.72   0 
   8   1  -2    9.55    4.29   0 
   8   2  -1   11.63    4.57   0 
   9  -3  -2   36.94    4.20   0 
  10  -1  -2   17.98    5.60   0 
  -4  -3   7  334.07    7.48   0 
  -4   1   9  201.79    4.49   0 
  -2  -2   2  651.01    5.98   0 
  -2   3   8  113.81    1.56   0 
   0   3   4    0.66    1.23   0 
   1  -6   3    4.66    4.04   0 
   1  -4   0  135.76    2.82   0 
   3   5   8   18.21    4.13   0 
   4  -6   1   63.34    2.94   0 
   4   4   3   88.08    4.15   0 
   4   5   7   10.73    4.77   0 
   5   1  -2  140.07    3.60   0 
   5   2  -1   47.66    3.35   0 
   7   1  -2   48.79    4.32   0 
   7   2  -1   71.71    4.57   0 
  10   1  -1   13.06    6.36   0 
  -5  -2  10   16.62    5.83   0 
  -5  -2  11   60.49    6.52   0 
  -5  -1  11   45.46    5.61   0 
  -4  -4   9  309.96    8.92   0 
  -4  -2   6   37.53    3.87   0 
  -4  -1   6   83.58    4.06   0 
  -3  -5   8    6.16    5.74   0 
  -2  -5   5   24.52    4.78   0 
  -1  -3   1  789.70    6.50   0 
   0  -6   4  -11.36    4.29   0 
   0  -5   2   20.28    3.46   0 
   0  -3   0   12.66    1.87   0 
   2  -6   2   18.99    3.48   0 
   2   3   2   20.03    2.10   0 
   4   3   1    4.49    3.41   0 
   5   4   3   -0.00    3.96   0 
   6   4   3   77.88    5.99   0 
   7   4   3   13.29    5.34   0 
   8   3   1   18.74    5.28   0 
  -4  -4   8   83.25    6.16   0 
  -4   1   8   24.53    3.14   0 
  -3  -5   7    5.29    5.75   0 
  -3  -4   5   14.18    4.42   0 
  -1  -5   3   54.68    4.38   0 
  -1   0   1 1480.01    4.40   0 
   1  -5   1  309.31    4.92   0 
   5   3   1  155.98    4.90   0 
   7   3   1    1.80    4.07   0 
   8   0  -2   45.63    4.18   0 
   9  -2  -2   37.44    4.30   0 
   9  -1  -2   11.26    3.98   0 
   9   1  -1   22.85    5.49   0 
   9   2   0   62.16    5.89   0 
  -5  -3  10   15.25    5.87   0 
  -5  -1   9  222.68    6.79   0 
  -5   0  11   83.12    4.90   0 
  -4  -3   6  986.38   10.94   0 
  -4   0   6  224.64    4.40   0 
  -2  -4   3   -6.53    3.38   0 
  -2  -3   2  470.79    5.93   0 
  -1  -6   5    1.53    4.85   0 
   2   4   5   45.82    3.01   0 
   3   2   0  269.80    4.25   0 
   6   3   1   20.38    3.94   0 
   8   2   0    9.14    4.40   0 
   9   3   2   45.84    6.79   0 
  -5  -3   9    0.71    5.29   0 
  -5  -2   8   43.63    4.81   0 
  -5  -1   8   86.17    4.73   0 
  -4  -1   5  303.05    5.38   0 
  -3  -5   6   24.55    5.25   0 
  -3  -2   3   92.21    3.39   0 
  -3   2   7  792.96    5.21   0 
  -2  -5   4   81.18    5.41   0 
   3   1  -1  201.48    3.60   0 
   4   0  -2  357.96    4.43   0 
   7   4   4   18.57    5.50   0 
   8   1  -1   -2.45    4.13   0 
  10   1   0   99.17    7.47   0 
  -5  -3   8   23.60    4.82   0 
  -5   0   9   43.07    3.83   0 
  -4   2  12   97.67    4.13   0 
  -3  -4   4   40.50    4.34   0 
  -3  -1   3  407.65    5.00   0 
   0  -6   3  151.86    5.79   0 
   1  -3  -1  826.38    4.08   0 
   3  -6   1    8.02    2.55   0 
   3   3   2   96.71    3.39   0 
   4   2   0  641.15    6.80   0 
   5   4   4    0.58    3.85   0 
   6   0  -2  639.10    7.37   0 
   6   4   4  150.80    6.49   0 
   7  -3  -2   66.64    2.99   0 
   7   2   0   62.56    4.41   0 
   8  -1  -2   20.52    3.44   0 
   8   3   2   32.75    5.52   0 
   9   2   1    1.19    4.62   0 
  -5  -2   7   56.61    4.58   0 
  -4  -3   5  548.24    8.22   0 
  -4   1   7    9.79    2.35   0 
  -4   2  11   73.99    3.45   0 
  -3  -3   3   23.32    3.28   0 
  -2   0   2  466.64    3.75   0 
  -2   1   3  296.60    2.53   0 
  -1  -6   4   34.03    4.85   0 
   1  -6   2   12.78    3.82   0 
   2  -4  -1   21.06    1.41   0 
   3  -1  -2  430.14    3.35   0 
   4   1  -1  262.08    4.49   0 
   5   2   0  291.50    5.56   0 
   6   2   0  138.82    5.03   0 
   7   1  -1  112.58    4.65   0 
   9   0  -1   39.62    5.23   0 
  -5  -4   9    1.78    5.94   0 
  -5  -3   7  187.25    6.77   0 
  -5  -1   7   95.50    4.86   0 
  -5   1  11   40.51    4.37   0 
  -5   1  12   23.61    4.23   0 
  -4   2  10   52.99    3.24   0 
  -3  -5   5   12.32    5.08   0 
   5   3   2  152.42    4.99   0 
   6   1  -1  252.86    5.52   0 
   6   3   2   84.32    5.06   0 
   7  -1  -2   44.21    3.34   0 
   7   4   5   55.51    6.41   0 
   8  -4  -1   35.64    3.31   0 
   9  -3  -1    4.81    3.90   0 
  10   0   0   34.02    5.96   0 
  -6  -1  11   23.66    5.89   0 
  -5  -4   8   34.22    6.01   0 
  -4  -5   7  102.64    7.53   0 
  -4  -2   4    7.20    3.24   0 
  -3   3  12   58.45    2.72   0 
  -2  -6   5    3.62    5.31   0 
  -2  -5   3   49.70    4.58   0 
  -2  -4   2   23.00    3.28   0 
  -1  -5   2   56.95    3.74   0 
   0  -5   1    2.74    2.97   0 
   1   4   7    5.86    2.15   0 
   2   4   6    3.45    2.62   0 
   3  -2  -2  105.96    1.53   0 
   4  -3  -2   27.16    1.20   0 
   4   4   5   49.79    4.00   0 
   6  -1  -2 1100.41    8.50   0 
   6   4   5    7.13    4.95   0 
   7  -2  -2   47.90    2.77   0 
   8   2   1   35.66    4.87   0 
   8   3   3   18.94    5.92   0 
  -6  -1  10    2.40    5.13   0 
  -5  -2   6   70.78    4.62   0 
  -5   1  10   19.31    3.20   0 
  -4  -4   5  100.60    5.32   0 
  -4  -3   4  745.52    9.20   0 
  -4  -1   4   12.21    2.58   0 
  -2  -2   1  458.87    4.91   0 
   0  -4   0    3.11    1.82   0 
   2   3   3  224.91    3.84   0 
   4  -1  -2  723.16    5.19   0 
   5  -1  -2  142.78    3.34   0 
   7   2   1   90.21    4.94   0 
   8   1   0   68.41    5.08   0 
   9  -2  -1  188.43    5.57   0 
  -6  -3   9   34.08    6.00   0 
  -6  -2   9   18.99    5.82   0 
  -5  -4   7    3.10    5.35   0 
  -5  -3   6  272.93    7.02   0 
  -5  -1   6    3.38    3.64   0 
  -5   0   7  707.07    8.08   0 
  -4  -5   6   52.80    6.24   0 
  -4   2   9   74.71    2.92   0 
  -3  -5   4   21.56    4.87   0 
  -3  -4   3    3.60    3.56   0 
  -3   0   3 1785.05    8.34   0 
  -3   3  11   47.07    2.26   0 
  -1  -6   3  102.27    5.60   0 
   0   4   9   29.09    1.89   0 
   6  -2  -2    8.33    2.16   0 
   7   3   3    4.41    4.27   0 
  10  -1   0  116.55    6.45   0 
  -6  -2   8   42.81    5.46   0 
  -6  -1   9   13.08    4.78   0 
  -5   1   9  217.82    4.89   0 
  -4   1   6   70.00    2.54   0 
  -3  -2   2  105.58    3.09   0 
  -2  -6   4    7.69    4.95   0 
   0  -6   2  183.78    5.46   0 
   3   3   3  450.32    6.00   0 
   5  -2  -2   56.06    2.18   0 
   6   2   1  101.16    4.54   0 
   6   3   3   26.44    4.43   0 
   6   4   6  145.31    6.52   0 
   7  -4  -1   10.49    2.61   0 
   7   0  -1 2434.34   14.88   0 
   8   2   2   85.66    5.68   0 
   8   3   4   19.57    6.18   0 
   9   1   1    6.84    4.96   0 
  10   1   2   63.42    7.10   0 
  -6  -3   8   50.39    5.95   0 
  -6   0  10   -0.20    4.01   0 
  -5  -4   6   -0.96    4.72   0 
  -5  -2   5  828.50    9.63   0 
  -4  -4   4   52.75    5.08   0 
  -3  -3   2   70.11    3.61   0 
  -2  -1   1  117.18    2.83   0 
  -1  -3   0  476.40    4.71   0 
   1  -5   0  491.07    5.22   0 
   4  -2  -2  129.06    2.21   0 
   4   2   1   16.86    2.54   0 
   4   3   3   14.64    3.45   0 
   4   4   6   41.62    3.85   0 
   5   2   1  184.58    4.83   0 
   5   3   3   87.18    4.52   0 
   5   4   6    9.25    4.22   0 
   9   2   3   63.12    6.61   0 
  -5  -3   5  150.15    4.93   0 
  -4  -5   5   45.91    5.59   0 
  -4  -3   3  246.31    5.65   0 
  -3   1   4  345.74    3.44   0 
  -3   2   6  559.55    3.86   0 
  -2  -5   2    8.77    3.92   0 
   1   4   8   29.79    2.76   0 
   2   4   7    7.72    2.93   0 
   6   1   0   38.82    3.55   0 
   7   3   4    9.46    5.33   0 
   8  -2  -1    8.23    3.07   0 
   9  -1   0   11.87    4.65   0 
  -6  -3   7   35.83    5.31   0 
  -5  -1   5   70.03    3.53   0 
  -5   1   8   85.74    3.43   0 
  -4   0   4  111.45    3.14   0 
  -3  -5   3    5.19    4.39   0 
  -3  -4   2   33.17    4.24   0 
  -3   3  10  117.91    2.13   0 
  -1  -5   1  150.86    4.32   0 
  -1  -1   0  441.92    3.31   0 
   0   3   5  182.64    2.49   0 
   1  -6   1    1.13    2.83   0 
   1   2   2  513.54    4.10   0 
   3   0  -1 1432.72    7.01   0 
   5   0  -1  583.23    6.27   0 
   5   4   7   10.34    4.69   0 
   7  -1  -1   92.89    4.34   0 
   7   2   2   72.29    4.83   0 
   8   0   0  165.65    5.85   0 
   8   1   1  373.98    7.63   0 
   8   3   5   14.12    5.87   0 
   9  -3   0   20.39    4.33   0 
  10  -1   1   74.61    6.25   0 
  -5  -5   6   24.56    6.74   0 
  -5  -4   5   13.84    4.48   0 
  -2  -6   3   90.00    5.17   0 
   0   4  10    9.86    2.19   0 
   1  -4  -1   27.21    1.79   0 
   3   1   0  174.40    3.44   0 
   3   4   7  108.33    4.22   0 
   4   4   7  100.93    4.78   0 
   5   1   0   10.77    2.10   0 
   6   3   4   41.66    4.72   0 
   8   2   3  178.04    7.04   0 
   9   0   1   11.53    5.00   0 
   9   1   2   -0.26    3.69   0 
   9   2   4  119.01    7.48   0 
  10   0   2   83.87    7.13   0 
  -6  -4   7   18.70    5.64   0 
  -6  -3   6   -1.37    4.68   0 
  -6  -2   6   10.39    4.08   0 
  -6   0   8   74.85    4.51   0 
  -5  -3   4   53.40    4.29   0 
  -5  -2   4 1103.91   10.63   0 
  -4  -5   4   35.53    5.34   0 
  -4  -4   3  447.64    8.01   0 
  -3  -6   4    8.65    5.28   0 
  -1  -6   2  165.49    5.43   0 
   2   3   4  229.89    3.88   0 
   5   3   4   83.57    4.73   0 
   6  -4  -1   56.01    2.43   0 
   6   2   2   13.86    3.52   0 
   7  -3  -1   33.16    3.09   0 
   7  -2  -1   74.79    3.60   0 
   7   3   5   10.67    5.35   0 
   0  -5   0   33.52    2.77   0 
   0  -3  -1  189.89    2.66   0 
   0  -2  -1  308.69    2.58   0 
   2   4   8   22.37    3.27   0 
   3   3   4  836.39    7.90   0 
   4   3   4  121.60    4.65   0 
   6  -1  -1  295.37    5.08   0 
   8  -4   0    0.34    3.21   0 
  -7  -3   8   41.66    6.30   0 
  -7  -2   8   11.79    5.72   0 
  -7  -1   9    2.12    5.16   0 
  -6  -4   6    0.72    5.56   0 
  -6  -1   6  179.49    5.77   0 
  -6   1  10    3.78    4.01   0 
  -5  -5   5    4.74    5.93   0 
  -5  -4   4  123.37    5.98   0 
  -5  -1   4  174.83    4.94   0 
  -5   0   5   36.88    3.12   0 
  -5   2  11   62.08    3.59   0 
  -4   1   5  312.36    4.01   0 
  -3  -3   1    9.59    2.78   0 
   0  -6   1  109.76    4.34   0 
   1   4   9   18.69    2.57   0 
   4   4   8   26.99    4.17   0 
   5   2   2    3.65    2.90   0 
   6   3   5    6.76    4.62   0 
   7   2   3   27.29    4.32   0 
   8   2   4  252.59    7.58   0 
   9  -1   1   15.88    5.13   0 
   9   1   3   20.16    5.24   0 
  10  -1   2   73.89    6.70   0 
  -6  -3   5   29.34    4.95   0 
  -6  -2   5   28.06    4.30   0 
  -4  -5   3  121.28    6.68   0 
  -4  -3   2   25.93    3.40   0 
  -3  -5   2   30.76    4.23   0 
  -2  -3   0   22.26    2.75   0 
   0   4  11  102.48    3.19   0 
   3   2   2  196.40    3.85   0 
   4   2   2   77.31    3.42   0 
   6   1   1  119.04    4.45   0 
   7   3   6   45.75    5.84   0 
   8  -2   0    3.85    3.77   0 
  -7  -3   7   49.55    6.25   0 
  -7  -2   7   27.84    5.69   0 
  -7  -1   8   13.85    5.22   0 
  -6  -4   5   67.91    5.89   0 
  -5  -3   3   75.37    4.60   0 
  -5  -2   3   60.96    3.99   0 
  -5   2  10   12.08    2.65   0 
  -4  -4   2  105.14    4.80   0 
  -3  -6   3    4.49    4.88   0 
  -2  -6   2   40.26    4.45   0 
   2   4   9    4.39    3.31   0 
   4   4   9  256.56    6.73   0 
   5  -1  -1   93.33    3.06   0 
   5   3   5   -0.75    3.88   0 
   6  -2  -1   13.18    2.50   0 
   6   0   0  793.45    8.23   0 
   6   2   3   87.52    4.51   0 
   9  -2   1    1.89    4.50   0 
  -6   1   9    8.70    3.31   0 
  -5  -5   4   46.37    6.07   0 
  -4   2   7  288.79    3.69   0 
   0  -4  -1  141.45    2.94   0 
   1   4  10   -3.04    2.66   0 
   3  -6   0    8.87    1.73   0 
   5   1   1   30.30    3.04   0 
   6  -3  -1   40.54    2.64   0 
   6   3   6   27.73    4.91   0 
   7  -1   0  164.81    5.03   0 
   7   3   7   51.66    6.19   0 
   8   2   5   44.72    5.86   0 
  -7  -3   6   56.32    6.32   0 
  -7  -1   7   15.69    4.71   0 
  -7   0   9   30.50    4.58   0 
  -6  -3   4   41.75    4.87   0 
  -6   0   6  458.68    7.36   0 
  -5  -4   3  165.57    6.12   0 
  -4  -1   2  717.47    6.93   0 
  -3  -1   1  206.22    3.72   0 
  -2  -4   0    4.81    2.75   0 
  -1  -6   1  224.32    5.65   0 
   2   4  10    3.91    3.60   0 
   3   4  10   81.15    5.23   0 
   5  -4  -1   30.03    1.93   0 
   6  -5   0  142.10    3.17   0 
   7   0   1  890.84    9.69   0 
  -7  -4   6    9.17    5.88   0 
  -7  -2   6    2.45    5.02   0 
  -6  -4   4   -1.83    4.64   0 
  -6  -2   4  407.58    7.66   0 
  -6   1   8   37.92    3.70   0 
  -5   2   9    3.14    2.65   0 
   1   4  11    1.11    3.27   0 
   2   3   5  408.68    5.14   0 
   3   3   5 1194.33    9.34   0 
   4  -1  -1  262.52    3.43   0 
   5   2   3   79.39    4.02   0 
   5   3   6    2.10    4.57   0 
   7  -4   0   13.99    2.85   0 
   8   0   2    9.48    4.53   0 
   9  -1   2    4.05    4.82   0 
   9   0   3   92.42    6.11   0 
  -5  -5   3   60.15    5.55   0 
  -4  -5   2   15.35    4.60   0 
  -4  -3   1   68.34    3.91   0 
  -3  -6   2   33.36    4.70   0 
  -3  -5   1   13.07    3.72   0 
  -1  -3  -1  235.46    3.53   0 
   1  -6   0   16.04    2.91   0 
   2  -5  -1  134.02    2.24   0 
   4   1   1  177.72    3.99   0 
   6   1   2   24.86    3.72   0 
   6   2   4    2.00    3.33   0 
   6   3   7    8.04    4.92   0 
   8   2   6   17.88    5.17   0 
  -8  -2   8   13.85    6.10   0 
  -7  -1   6    6.58    4.82   0 
  -6  -1   4  150.63    4.94   0 
  -5  -3   2   84.90    4.67   0 
  -4  -2   1  181.87    4.41   0 
   1   1   1 6719.68   11.25   0 
   3   1   1 1815.40    8.96   0 
   5  -2  -1   47.96    2.06   0 
   7  -3   0    8.27    3.11   0 
   7   1   3   51.92    4.54   0 
   8  -2   1   32.86    4.12   0 
   8   1   4   18.52    4.72   0 
   9  -2   2   43.66    4.89   0 
  -7  -4   5  110.74    7.42   0 
  -7  -2   5    3.33    4.02   0 
  -6  -5   4    0.08    6.37   0 
  -5  -4   2  806.57   10.60   0 
  -5  -2   2   68.46    3.95   0 
  -4   1   4   11.42    1.81   0 
  -2  -6   1   20.94    4.17   0 
  -2  -5   0  175.50    5.13   0 
  -2  -1   0  393.99    3.97   0 
  -1  -2  -1  357.86    3.62   0 
   0  -6   0   37.37    3.60   0 
   0   3   6    5.80    1.50   0 
   1  -5  -1  150.21    2.95   0 
   1  -1  -1  472.34    1.28   0 
   2   1   1   34.78    2.15   0 
   4   0   0  137.33    3.23   0 
   5  -3  -1   22.87    2.15   0 
   5   3   7   41.94    4.58   0 
   6   3   8   19.01    5.52   0 
   8   2   7   -0.45    5.83   0 
   9   1   6    3.72    6.11   0 
  -8  -2   7   42.05    6.09   0 
  -8  -1   8   46.72    6.33   0 
  -7   0   7   89.69    4.81   0 
  -7   1  10   28.44    4.80   0 
  -6  -4   3    2.80    5.06   0 
  -6  -2   3   74.77    4.61   0 
  -6   1   7   10.74    3.35   0 
  -3  -4   0   19.71    3.51   0 
  -3  -2   0  269.14    4.34   0 
   3   2   3   65.22    2.87   0 
   5   2   4   17.34    3.66   0 
   6   3   9   17.11    6.07   0 
   7  -1   1  475.91    7.65   0 
   7   2   6   11.50    5.16   0 
   9  -1   3   15.83    5.36   0 
  -8  -3   6   11.47    6.09   0 
  -7  -3   4   13.84    5.21   0 
  -5  -5   2   54.18    5.38   0 
  -5   1   5   71.90    3.30   0 
  -5   2   8   50.91    2.62   0 
  -4  -6   2   -0.91    5.80   0 
  -3   2   5  640.69    3.51   0 
   0  -5  -1   -0.24    2.32   0 
   1   2   3 1441.37    6.58   0 
   2  -1  -1  112.49    1.70   0 
   2   2   3 1888.46    8.97   0 
   2   3   6  826.70    7.45   0 
   5   1   2   78.57    3.56   0 
   8  -1   2  306.73    7.50   0 
  -8  -2   6   14.33    5.98   0 
  -8  -1   7   51.15    5.86   0 
  -7  -4   4   13.69    5.58   0 
  -7  -2   4  209.69    6.54   0 
  -7   1   9    0.87    4.04   0 
  -6  -5   3   -1.50    6.08   0 
  -5  -1   2  135.91    4.16   0 
  -4  -5   1   12.44    4.23   0 
  -3  -6   1   -2.09    4.57   0 
  -1  -6   0    9.15    3.80   0 
   7   1   4  164.91    5.98   0 
   9  -2   3   90.02    5.66   0 
   9   0   5    7.33    5.71   0 
  -6  -3   2   27.83    4.40   0 
  -6  -1   3  814.38    9.29   0 
  -5  -3   1   25.48    3.91   0 
  -5   0   3  355.21    5.24   0 
  -4  -1   1  266.60    4.69   0 
  -4   0   2  329.84    4.42   0 
  -4   2   6   36.53    1.97   0 
  -2  -3  -1  198.97    3.61   0 
  -1   3   7   68.68    1.70   0 
   4  -2  -1  197.72    2.95   0 
   4   2   4   80.87    3.81   0 
   5   0   1   43.98    3.04   0 
   5   3   9    0.94    4.96   0 
   6  -4   0    8.11    2.70   0 
   7   2   7   -0.74    4.96   0 
   8   1   6   10.76    5.08   0 
   9  -1   4    3.72    5.64   0 
  -8   0   8   32.89    5.48   0 
  -6  -4   2   -1.06    5.00   0 
  -6   0   4  107.93    4.33   0 
  -6   1   6  173.45    4.57   0 
  -4  -3   0   65.35    3.84   0 
  -2   1   2  277.75    2.23   0 
  -1  -5  -1  313.33    5.08   0 
   2   0   0 2463.02    7.56   0 
   3   3   7  308.18    5.78   0 
   4   1   2  447.72    5.64   0 
   4   3   8    9.83    4.08   0 
   5   2   5   15.41    3.99   0 
   6   2   6   -6.17    4.25   0 
   7  -2   1   79.96    3.92   0 
   8  -2   2   84.71    4.63   0 
   8   0   4   67.62    5.20   0 
  -8  -1   6   25.87    4.91   0 
  -7  -4   3   -4.70    5.68   0 
  -7  -3   3   19.06    3.66   0 
  -7  -1   4   97.70    5.28   0 
  -7   1   8   15.53    3.57   0 
  -6  -2   2   10.83    3.45   0 
  -4  -4   0   19.53    4.10   0 
   4  -4  -1  104.09    1.91   0 
   6  -3   0  165.79    3.69   0 
   6   0   2  106.06    4.24   0 
   7  -4   1    4.95    3.09   0 
   7   0   3  177.42    5.64   0 
   7   1   5   26.10    4.45   0 
   8  -3   2   41.21    4.03   0 
   8  -1   3  207.53    6.66   0 
  -8  -3   4   75.69    6.39   0 
  -6  -5   2   46.50    6.33   0 
  -5  -5   1  216.35    7.24   0 
  -4  -6   1    7.21    5.08   0 
  -4  -2   0  666.88    7.12   0 
  -3  -1   0  169.64    3.51   0 
  -3   0   1 1381.45    7.12   0 
   2   3   7  155.18    4.00   0 
   3   2   4  124.17    3.56   0 
   5  -5   0  162.80    3.04   0 
   5   1   3   30.94    3.26   0 
   6   1   4    9.47    3.56   0 
   6   2   7  142.61    6.04   0 
   7  -3   1    3.14    2.68   0 
   7  -1   2  256.35    6.13   0 
   7   2   9    8.80    6.19   0 
   8   1   7   14.96    5.46   0 
   9  -2   4  137.46    6.78   0 
   9  -1   5   -1.91    5.54   0 
  -7   0   5    2.89    3.87   0 
  -6   2   9   14.16    2.72   0 
  -5   2   7   49.62    2.34   0 
  -2  -5  -1  164.27    4.68   0 
   0   3   7   34.53    2.19   0 
   1   3   7   17.02    2.47   0 
   3   3   8   68.22    4.05   0 
   4  -3  -1   66.49    2.04   0 
   8   1   8   19.13    5.95   0 
  -8  -2   4    9.99    5.05   0 
  -6  -3   1   43.62    4.44   0 
  -6  -1   2 1100.53   10.28   0 
  -5   1   4  172.07    3.60   0 
  -3  -6   0    2.69    4.49   0 
   3   1   2 1460.98    8.36   0 
   4   2   5  193.64    5.13   0 
   4   3  10   34.34    4.59   0 
   5   2   6   26.28    4.02   0 
   6   2   8   77.02    5.64   0 
   8  -2   3  185.54    6.15   0 
  -6   1   5  272.62    5.23   0 
  -5  -3   0  139.48    5.12   0 
  -5  -1   1   92.23    3.71   0 
   0  -1  -1  865.26    2.75   0 
   2   2   4 1739.32    9.06   0 
   2   3   8   51.83    3.63   0 
   3   3   9   -1.45    3.86   0 
   4   3  11   50.40    5.78   0 
   5  -2   0  291.86    4.16   0 
   8   0   6  280.60    8.13   0 
   9  -2   5  122.33    7.13   0 
  -9  -2   5    4.76    6.57   0 
  -8  -3   3   91.21    6.53   0 
  -8   0   6   44.77    4.87   0 
  -7  -2   2   51.33    4.70   0 
  -6  -5   1  147.87    7.44   0 
  -6  -2   1   10.36    3.55   0 
  -3  -2  -1  164.48    3.70   0 
   5   2   7  170.18    5.83   0 
   6   2   9   10.15    5.47   0 
   7  -2   2   75.53    4.20   0 
   7  -1   3   55.83    4.39   0 
   8  -3   3   15.30    4.09   0 
   4   1   3  162.44    3.69   0 
  -5   4  -8    1.04    4.19   0 
  -4   4  -5   46.51    4.06   0 
  -2  -3  -9   56.79    3.96   0 
  -2   2  -1  333.27    4.10   0 
   0  -3  -5  186.31    4.69   0 
   0  -1  -1  880.64    4.37   0 
   1  -4  -8    5.46    4.58   0 
   2   6  -1   20.51    5.01   0 
   3  -4  -6   32.20    4.59   0 
   3   3   2   94.29    3.35   0 
   5   5   1   78.83    5.51   0 
   7   2   2   76.72    2.04   0 
   8   4   1  101.66    4.36   0 
   9   3   1    4.89    2.50   0 
  -4   3  -4  120.45    3.83   0 
  -2  -3 -10    8.45    3.93   0 
  -2   3  -1  196.95    4.13   0 
  -1   6  -3   11.07    4.46   0 
   1   5   0  500.75    7.71   0 
   2  -4  -7   12.27    4.09   0 
   3  -2  -1  509.60    5.36   0 
   4  -4  -6   31.47    4.94   0 
   4   5   1   -3.15    4.33   0 
   4   6   0   -7.84    6.05   0 
   5  -4  -6   15.55    4.94   0 
   6  -3  -3   31.17    4.58   0 
   6   5   1   74.74    4.93   0 
  -5   2  -6   30.93    2.25   0 
  -5   3  -6   -1.94    2.93   0 
  -5   4  -7    0.51    4.36   0 
  -3  -2  -8    7.06    2.71   0 
  -1  -1  -2 9681.68   13.58   0 
   1  -4  -9   -0.69    4.86   0 
   1  -2  -2  702.65    5.89   0 
   3   5   1   14.48    4.64   0 
   4  -3  -3  235.75    5.51   0 
   4   4   2    6.45    3.37   0 
   5   4   2   49.55    3.73   0 
   6  -2  -1   14.55    2.63   0 
   7   3   2   30.91    2.40   0 
   8  -3  -4   68.70    5.17   0 
  -4   1  -4  153.90    2.17   0 
  -3   3  -2  101.83    3.56   0 
  -2   5  -2  133.26    5.24   0 
  -1  -2  -4  779.31    6.15   0 
   0   3   1  191.31    4.00   0 
   1  -4 -11   13.97    5.53   0 
   2  -4  -8   -1.46    4.05   0 
   2  -1   0  390.27    3.28   0 
   2   2   2   15.21    1.75   0 
   2   3   2   22.64    2.50   0 
   3   1   2 1462.53    4.42   0 
   4  -4  -7  157.85    6.66   0 
   5  -2  -1   48.89    2.83   0 
   8  -2  -2    6.84    3.05   0 
  10   1   0  101.82    2.17   0 
  -4   4  -4    8.33    3.35   0 
  -4   5  -5   -3.51    4.51   0 
  -3   5  -3   43.81    5.07   0 
  -2   1  -1   38.52    1.65   0 
  -2   4  -1 1139.34   10.10   0 
  -1  -3  -8   18.03    3.71   0 
  -1   1   0  441.49    3.40   0 
   0  -3  -6    2.68    3.24   0 
   0  -2  -3 1717.61    8.83   0 
   1  -3  -5   19.39    3.30   0 
   2  -4  -9   -2.36    5.22   0 
   2   6   0   12.40    5.21   0 
   3  -4  -8  457.30    9.31   0 
   3   4   2  321.88    5.98   0 
   7   0   1  931.34    4.82   0 
   9  -2  -3   34.68    4.50   0 
  -5   4  -6   22.01    3.90   0 
  -3  -2  -9   21.12    3.05   0 
   0   4   1  154.34    4.78   0 
   2  -4 -10    6.71    5.65   0 
   2   4   2  184.95    5.30   0 
   3  -4  -9   17.99    5.56   0 
   3  -3  -4  106.24    4.40   0 
   4  -4  -8   92.95    6.43   0 
   5  -4  -8   35.20    6.08   0 
   7   4   2   47.09    3.93   0 
   8  -3  -5    3.77    5.07   0 
  -6   3  -9   19.82    3.52   0 
  -3   6  -4   16.46    5.91   0 
   1   6   0   11.82    4.94   0 
   2  -2  -2  617.68    5.91   0 
   3  -4 -10  298.66    9.07   0 
   4  -4  -9  308.79    8.84   0 
   4  -3  -4  757.37    8.98   0 
   5  -4  -9   15.14    6.08   0 
   5  -3  -4   58.15    4.55   0 
  -6   2  -9   16.72    2.32   0 
  -4   2  -3   52.59    2.38   0 
  -4   4  -3   73.87    4.28   0 
  -4   5  -4    1.08    4.55   0 
  -3  -2 -10  129.13    4.16   0 
  -1  -3 -10   36.02    4.24   0 
  -1   6  -1    5.83    4.45   0 
   0  -3  -7   31.57    3.60   0 
   1   3   2    5.94    2.39   0 
   2  -3  -5   78.64    4.21   0 
   3   5   2   43.14    5.21   0 
   4   5   2   -3.90    4.05   0 
   5   5   2   36.37    4.61   0 
   7  -3  -5    2.90    4.70   0 
   8  -3  -6   12.12    5.81   0 
  -5   4  -5   19.10    3.65   0 
  -5   5  -6   10.92    5.29   0 
  -3  -2 -12    6.24    3.35   0 
  -3   1  -2 1473.53    5.85   0 
  -3   5  -2   35.57    4.44   0 
  -2   3   0   23.73    2.72   0 
  -2   6  -2   18.19    5.14   0 
  -1  -3 -12    9.80    4.91   0 
  -1  -3 -11    5.38    4.23   0 
   0   5   1    1.00    3.83   0 
   0   6   0   25.68    5.10   0 
   1  -3  -6   64.77    3.16   0 
   1   2   2  507.83    4.58   0 
   1   4   2  113.37    4.34   0 
   2   6   1   19.22    5.56   0 
   3  -1   0  176.13    2.51   0 
   6  -3  -5   28.75    4.46   0 
   6   5   2   -1.21    3.84   0 
   8  -2  -3   58.46    3.96   0 
   8  -1  -1   -1.69    2.68   0 
   8   3   2   38.28    2.46   0 
   9  -2  -4   11.85    4.40   0 
  -3   3  -1  104.46    3.67   0 
  -3   6  -3   -2.56    5.55   0 
  -2   4   0    4.83    3.28   0 
  -1  -2  -5  596.50    5.72   0 
  -1   3   1  810.43    7.31   0 
   0  -3  -8  131.98    5.16   0 
   1  -2  -3   27.34    2.45   0 
   2   5   2  130.94    5.80   0 
   3  -3  -5  322.98    6.23   0 
   3  -2  -2  107.94    3.24   0 
   5  -1   0    7.09    1.73   0 
   7  -3  -6   62.47    5.67   0 
  -4   5  -3    6.46    4.50   0 
  -3   4  -1   22.73    3.50   0 
  -2   2   0 1024.47    6.72   0 
  -1   4   1   32.28    2.68   0 
   0  -3  -9   86.33    4.80   0 
   0  -2  -4   25.30    2.29   0 
   0   1   1  871.89    4.31   0 
   2  -3  -6   36.17    3.60   0 
   4  -2  -2  131.96    3.57   0 
   4  -1   0   97.18    2.11   0 
   4   3   3   16.31    2.10   0 
   5  -2  -2   64.31    3.09   0 
; 
_shelx_hkl_checksum   42362 
  
